# Supplementary material for: CBX3 antagonizes IFNγ/STAT1/PD-L1 axis to modulate colon inflammation and CRC chemosensitivity
Source: EMBO Mol Med. 2024 Apr 29;16(6):10. doi: 10.1038/s44321-024-00066-6 (PMC11178889; doi:10.1038/s44321-024-00066-6)
Supplement: Supplementary file 1 — Table EV1 [file 44321_2024_66_MOESM1_ESM.xlsx]

## Sheet: human
Table EV1: Primer list for RT-qPCR	origine	gene	sens	sequence
	human	Stat1	Forward	ACACCCAAAGTATCAGGACGAG
			Reverse	TCAAGCAGTTCCCTAAATAACCA
	human	Cbx5	Forward	AACAGTGCCGATGACATCAAA
			Reverse	GCCCCAATGATCTTTTCTGGT
	human	Cbx1	Forward	GCCGGAGCGGATTATTG GAG
			Reverse	GTGGGCACTTGACATTG GC
	human	Cbx3	Forward	TGCCAGAGGTCTTGATCCTGA
			Reverse	TCTTTCGCCAGCACCAAGTCT
	human	Cd274	Forward	CCAGCACACTGAGAATCAACAC
			Reverse	AGATGGCTCCCAGAATTACCA
	human	36b4	Forward	AATCCCTGACGCACCGCCGTGATG
			Reverse	TGGGTTGTTTTCCAGGTGCCCTCG
	human	LOC105373805	Forward	GGAAACACCTTTGACCAGCA
			Reverse	AGCCACATTCTCCATCAGACC
	mouse	cd274	Forward	GCAACACATCCTCCACAGAAC
			Reverse	ACGCCACATTTCTCCACATC
	mouse	gapdh	Forward	TGACCACAGTCCATGCCATC
			Reverse	GACGGACACATTGGGGGTAG
	mouse	stat1	Forward	GCTGGAGGAGTTGGAACAGA
			Reverse	GCTGCTGGAAGAGGAGGAAG
