# Supplementary material for: CBX3 antagonizes IFNγ/STAT1/PD-L1 axis to modulate colon inflammation and CRC chemosensitivity
Source: EMBO Mol Med. 2024 Apr 29;16(6):10. doi: 10.1038/s44321-024-00066-6 (PMC11178889; doi:10.1038/s44321-024-00066-6)
Supplement: Supplementary file 2 — Table EV2 [file 44321_2024_66_MOESM2_ESM.xlsx]

## Sheet: ChIP
Table EV2: Primer list for ChIP -qPCR
	gene	sens	sequence
	Stat1	Stat1-51236-FWD	CACGTGCTTTCGGGGAAAC
		Stat1-51236-REV	GCAGGCTCTAACTTTCGCTTTT
	Stat1	Stat1-peak51235-FWD	CGCGTCTAATTGGCTGAGC
		Stat1-peak51235-REV	GCAGGAAAGCGAAACTACCC
	Stat1	Stat1-CTRL-FWD	TAAGCAGGAAGCCTGTAGTACA
		Stat1-CTRL-REV	GGGCATGATTATAGCCATCGTT
	Cd274	Cd274-peak91126-FWD	GATTTCACCGAAGGTCAGGAAA
		Cd274-peak91126-REV	GAGCTAGCCAGAGATACTGGG
	Cd274	Cd274-Ctrl-FWD	TCCTGGGCTAACTACCATCAAT
		Cd274-Ctrl-REV	GCATTACCTGAGCCAGTATCAG
