# Supplementary material for: CBX3 antagonizes IFNγ/STAT1/PD-L1 axis to modulate colon inflammation and CRC chemosensitivity
Source: EMBO Mol Med. 2024 Apr 29;16(6):10. doi: 10.1038/s44321-024-00066-6 (PMC11178889; doi:10.1038/s44321-024-00066-6)
Supplement: Supplementary file 3 — Dataset EV1 [file 44321_2024_66_MOESM3_ESM.xlsx]

## Sheet: TCGACOADEMBO
SAMPLE_ID	PATIENT_ID	AGE	SEX	ICD_10	INFORMED_CONSENT_VERIFIED	STAT1	CD274	CBX3	OS_STATUS_STRING	OS_STATUS_CODE	OS_MONTHS
TCGA-3L-AA1B-01	TCGA-3L-AA1B	61	Female	C18.0	Yes	-0.6586	-0.3821	0.227	LIVING	0	15.616267219
TCGA-4N-A93T-01	TCGA-4N-A93T	67	Male	C18.2	Yes	-0.6928	-0.5112	0.3327	LIVING	0	4.7999473978
TCGA-4T-AA8H-01	TCGA-4T-AA8H	42	Female	C18.6	Yes	-0.9152	-0.4499	-0.7306	LIVING	0	12.657395535
TCGA-5M-AAT4-01	TCGA-5M-AAT4	74	Male	C18.2	Yes	-0.7696	-0.4422	0.4646	DECEASED	1	1.61094125
TCGA-5M-AAT6-01	TCGA-5M-AAT6	40	Female	C18.2	Yes	1.3295	1.3477	-0.0398	DECEASED	1	9.5341420916
TCGA-5M-AATE-01	TCGA-5M-AATE	76	Male	C18.2	Yes	-0.5122	-0.4701	0.2466	LIVING	0	39.451622448
TCGA-A6-2671-01	TCGA-A6-2671	85	Male	C18.7	Yes	-0.2467	-0.1585	0.1911	DECEASED	1	43.758424565
TCGA-A6-2672-01	TCGA-A6-2672	82	Female	C18.2	Yes	2.0953	1.2916	0.1389	LIVING	0	46.651543545
TCGA-A6-2674-01	TCGA-A6-2674	71	Male	C18.7	Yes	0.0515	0.4977	1.3642	LIVING	0	43.758424565
TCGA-A6-2675-01	TCGA-A6-2675	78	Male	C18.7	Yes	0.2426	0.121	-0.6139	LIVING	0	43.429661045
TCGA-A6-2676-01	TCGA-A6-2676	75	Female	C18.9	Yes	1.4156	0.5465	0.4492	DECEASED	1	42.903639412
TCGA-A6-2677-01	TCGA-A6-2677	68	Female	C18.2	Yes	-0.4698	-0.4461	1.0109	DECEASED	1	24.32850051
TCGA-A6-2678-01	TCGA-A6-2678	43	Female	C18.4	Yes	0.8841	0.0674	1.0589	LIVING	0	42.278988723
TCGA-A6-2679-01	TCGA-A6-2679	73	Female	C18.2	Yes	-1.1203	-0.5821	-2.2954	LIVING	0	44.909096887
TCGA-A6-2680-01	TCGA-A6-2680	72	Female	C18.3	Yes	-0.4514	-0.3529	-0.4317	LIVING	0	35.111943979
TCGA-A6-2681-01	TCGA-A6-2681	73	Female	C18.9	Yes	-0.5232	-0.315	-1.0507	LIVING	0	45.599500279
TCGA-A6-2682-01	TCGA-A6-2682	70	Male	C18.9	Yes	-0.8265	-0.1952	0.7955	DECEASED	1	13.939573265
TCGA-A6-2683-01	TCGA-A6-2683	57	Female	C18.2	Yes	-1.0616	-0.5335	-2.3268	DECEASED	1	16.569681428
TCGA-A6-2684-01	TCGA-A6-2684	75	Female	C18.9	Yes	0.0042	0.2124	0.008	LIVING	0	37.051648749
TCGA-A6-2685-01	TCGA-A6-2685	48	Female	C18.9	Yes	-0.538	-0.268	-0.2184	LIVING	0	37.248906861
TCGA-A6-2686-01	TCGA-A6-2686	81	Female	C18.9	Yes	-0.1378	1.4164	-0.4572	DECEASED	1	37.018772397
TCGA-A6-3807-01	TCGA-A6-3807	53	Female	C18.7	Yes	1.4259	0.3361	1.8298	LIVING	0	34.65167505
TCGA-A6-3808-01	TCGA-A6-3808	73	Male	C18.9	Yes	0.0441	-0.1516	0.5016	LIVING	0	33.336620969
TCGA-A6-3809-01	TCGA-A6-3809	71	Female	C18.9	Yes	1.2421	0.4425	1.1627	LIVING	0	32.744846632
TCGA-A6-3810-01	TCGA-A6-3810	62	Male	C18.9	Yes	0.8005	-0.0911	3.6401	LIVING	0	36.525627116
TCGA-A6-4105-01	TCGA-A6-4105	79	Male	C18.2	Yes	0.3389	0.5607	0.2745	DECEASED	1	14.531347602
TCGA-A6-4107-01	TCGA-A6-4107	57	Female	C18.2	Yes	-0.7161	-0.4321	1.4236	LIVING	0	32.448959463
TCGA-A6-5656-01	TCGA-A6-5656	74	Male	C18.7	Yes	-0.5475	-0.4718	1.1899	LIVING	0	32.909228392
TCGA-A6-5657-01	TCGA-A6-5657	65	Male	C18.9	Yes	-0.2067	-0.2384	0.3012	LIVING	0	31.627050662
TCGA-A6-5659-01	TCGA-A6-5659	82	Male	C18.2	Yes	-0.5113	-0.4133	1.6995	LIVING	0	30.443501989
TCGA-A6-5660-01	TCGA-A6-5660	73	Male	C18.2	Yes	-0.6369	-0.4425	2.6317	LIVING	0	29.194200612
TCGA-A6-5661-01	TCGA-A6-5661	80	Female	C18.2	Yes	-0.6176	0.0031	-0.7502	LIVING	0	33.533879081
TCGA-A6-5662-01	TCGA-A6-5662	46	Male	C18.5	Yes	-0.6913	-0.4491	0.6485	LIVING	0	23.605220765
TCGA-A6-5664-01	TCGA-A6-5664	80	Male	C18.2	Yes	-0.5491	-0.023	-0.4752	LIVING	0	22.092908571
TCGA-A6-5665-01	TCGA-A6-5665	84	Female	C18.2	Yes	-0.5068	-0.054	0.3242	LIVING	0	22.060032219
TCGA-A6-5666-01	TCGA-A6-5666	78	Male	C18.9	Yes	-0.578	-0.4622	1.1222	LIVING	0	32.71197028
TCGA-A6-5667-01	TCGA-A6-5667	40	Female	C18.7	Yes	-0.2289	-0.3839	0.7522	LIVING	0	29.161324259
TCGA-A6-6137-01	TCGA-A6-6137	55	Male	C18.2	Yes	-0.4152	-0.0378	-0.99	LIVING	0	27.090114081
TCGA-A6-6138-01	TCGA-A6-6138	61	Male	C18.0	Yes	2.4049	1.0809	0.1624	LIVING	0	22.520301147
TCGA-A6-6140-01	TCGA-A6-6140	62	Male	C18.6	Yes	-0.4329	-0.3631	1.2603	LIVING	0	24.131242397
TCGA-A6-6141-01	TCGA-A6-6141	31	Male	C18.9	Yes	0.3573	-0.3392	-0.4062	LIVING	0	8.3834697702
TCGA-A6-6142-01	TCGA-A6-6142	56	Female	C18.7	Yes	-0.3246	-0.1225	-0.1141	LIVING	0	25.084656607
TCGA-A6-6648-01	TCGA-A6-6648	56	Male	C18.6	Yes	-0.6959	-0.1593	1.072	LIVING	0	25.183285663
TCGA-A6-6649-01	TCGA-A6-6649	66	Male	C18.2	Yes	-0.1428	-0.0918	-0.5717	LIVING	0	24.164118749
TCGA-A6-6650-01	TCGA-A6-6650	69	Female	C18.2	Yes	-0.6175	-0.4419	0.132	LIVING	0	20.613472729
TCGA-A6-6651-01	TCGA-A6-6651	55	Female	C18.9	Yes	0.0891	0.1282	-0.5339	LIVING	0	21.76414505
TCGA-A6-6652-01	TCGA-A6-6652	59	Male	C18.7	Yes	-0.4749	-0.4707	0.2647	LIVING	0	24.690140382
TCGA-A6-6653-01	TCGA-A6-6653	82	Male	C18.9	Yes	-0.0378	-0.2926	-0.2003	LIVING	0	24.394253214
TCGA-A6-6654-01	TCGA-A6-6654	65	Female	C18.9	Yes	0.6153	0.9311	-0.3577	LIVING	0	23.868231581
TCGA-A6-6780-01	TCGA-A6-6780	74	Male	C18.2	Yes	2.4458	1.2505	-0.4504	LIVING	0	20.120327448
TCGA-A6-6781-01	TCGA-A6-6781	43	Male	C18.9	Yes	-0.0295	0.6034	-0.9368	LIVING	0	19.66005852
TCGA-A6-6782-01	TCGA-A6-6782	82	Male	C18.2	Yes	-0.3258	-0.2269	1.0721	LIVING	0	20.284709209
TCGA-A6-A565-01	TCGA-A6-A565	34	Female	C18.4	Yes	-0.2618	-0.0865	-0.2446	DECEASED	1	16.240917908
TCGA-A6-A566-01	TCGA-A6-A566	55	Female	C18.6	Yes	0.0371	0.0749	0.0862	DECEASED	1	24.920274846
TCGA-A6-A567-01	TCGA-A6-A567	56	Male	C18.7	Yes	-0.2799	-0.3775	0.0897	DECEASED	1	61.840418187
TCGA-A6-A56B-01	TCGA-A6-A56B	57	Male	C18.7	Yes	-0.9063	-0.4954	2.1887	DECEASED	1	56.25143834
TCGA-A6-A5ZU-01	TCGA-A6-A5ZU	59	Male	C18.4	Yes	-0.3935	-0.2944	0.0243	LIVING	0	9.6327711477
TCGA-AA-3488-01	TCGA-AA-3488	58	Male	C19	Yes	-0.9788	-0.3086	-0.369	DECEASED	1	5.0300818621
TCGA-AA-3489-01	TCGA-AA-3489	75	Male	C18.9	Yes	0.0967	0.5884	0.4416	DECEASED	1	7.0355393366
TCGA-AA-3492-01	TCGA-AA-3492	90	Female	C18.2	Yes	0.032	0.0376	-0.3808	DECEASED	1	3.0246243877
TCGA-AA-3494-01	TCGA-AA-3494	55	Male	C18.9	Yes	-0.4836	-0.3007	0.702	LIVING	0	1.0191669132
TCGA-AA-3495-01	TCGA-AA-3495	79	Male	C18.2	Yes	-0.4873	-0.3062	2.9955	LIVING	0	37.051648749
TCGA-AA-3496-01	TCGA-AA-3496	83	Female	C18.2	Yes	0.5425	0.4296	0.1218	LIVING	0	1.0191669132
TCGA-AA-3502-01	TCGA-AA-3502	73	Male	C18.9	Yes	-0.5405	-0.4167	0.1771	LIVING	0	35.013314923
TCGA-AA-3506-01	TCGA-AA-3506	77	Male	C18.9	Yes	-0.3305	0.2041	-0.7068	LIVING	0	58.026761351
TCGA-AA-3510-01	TCGA-AA-3510	70	Male	C18.2	Yes	-0.3661	-0.3238	-0.074	LIVING	0	63.97738107
TCGA-AA-3511-01	TCGA-AA-3511	64	Male	C18.9	Yes	-0.19	-0.3977	0.8868	LIVING	0	6.9697866325
TCGA-AA-3514-01	TCGA-AA-3514	81	Female	C18.9	Yes	-1.0304	-0.5373	-2.1031	LIVING	0	1.0191669132
TCGA-AA-3517-01	TCGA-AA-3517	60	Male	C18.9	Yes	-0.467	-0.0664	0.3827	LIVING	0	38.991353519
TCGA-AA-3518-01	TCGA-AA-3518	81	Female	C18.0	Yes	0.576	0.3732	0.1749	LIVING	0	1.0191669132
TCGA-AA-3519-01	TCGA-AA-3519	63	Male	C18.9	Yes	-0.2294	-0.3247	1.2531	LIVING	0	9.073873163
TCGA-AA-3520-01	TCGA-AA-3520	86	Female	C18.2	Yes	0.338	-0.0953	0.7209	LIVING	0	24.032613341
TCGA-AA-3521-01	TCGA-AA-3521	87	Male	C18.7	Yes	-0.4058	-0.3337	0.2736	LIVING	0	NA
TCGA-AA-3522-01	TCGA-AA-3522	67	Male	C18.2	Yes	-0.1238	-0.3665	1.5934	LIVING	0	37.051648749
TCGA-AA-3524-01	TCGA-AA-3524	85	Male	C18.7	Yes	-0.4865	-0.2915	3.1707	LIVING	0	36.032481836
TCGA-AA-3525-01	TCGA-AA-3525	90	Male	C18.2	Yes	-0.1502	-0.0744	-0.2191	LIVING	0	8.0547062498
TCGA-AA-3526-01	TCGA-AA-3526	57	Male	C18.7	Yes	1.055	0.1702	0.3243	LIVING	0	19.068284183
TCGA-AA-3527-01	TCGA-AA-3527	90	Female	C18.2	Yes	-0.6777	-0.335	-2.1065	LIVING	0	0
TCGA-AA-3529-01	TCGA-AA-3529	78	Female	C18.7	Yes	-0.4658	-0.4516	0.5557	DECEASED	1	0
TCGA-AA-3530-01	TCGA-AA-3530	80	Male	C18.2	Yes	-0.4308	-0.2899	1.0412	LIVING	0	19.068284183
TCGA-AA-3531-01	TCGA-AA-3531	75	Female	C18.7	Yes	-0.5022	-0.4442	-1.4808	LIVING	0	34.027024361
TCGA-AA-3532-01	TCGA-AA-3532	63	Male	C18.9	Yes	1.6371	0.3823	0.2562	LIVING	0	28.996942499
TCGA-AA-3534-01	TCGA-AA-3534	78	Female	C18.2	Yes	-0.1989	-0.3541	1.8815	LIVING	0	28.996942499
TCGA-AA-3538-01	TCGA-AA-3538	54	Female	C18.7	Yes	-0.7319	-0.4798	0.7529	LIVING	0	26.005194464
TCGA-AA-3542-01	TCGA-AA-3542	69	Male	C18.7	Yes	-1.0101	-0.4314	0.4581	LIVING	0	12.986159056
TCGA-AA-3543-01	TCGA-AA-3543	84	Male	C18.2	Yes	0.9958	0.6058	-0.796	LIVING	0	0.9862905612
TCGA-AA-3544-01	TCGA-AA-3544	68	Male	C18.9	Yes	0.2222	0.0158	1.8181	LIVING	0	14.005325969
TCGA-AA-3548-01	TCGA-AA-3548	71	Female	C18.9	Yes	-0.2266	-0.2147	-0.7641	LIVING	0	33.994148009
TCGA-AA-3549-01	TCGA-AA-3549	69	Male	C18.9	Yes	-0.3711	-0.0149	-0.1276	LIVING	0	21.007988954
TCGA-AA-3552-01	TCGA-AA-3552	85	Male	C18.0	Yes	0.0837	-0.094	-0.023	DECEASED	1	13.019035408
TCGA-AA-3553-01	TCGA-AA-3553	61	Female	C18.9	Yes	0.4549	0.0488	2.8576	LIVING	0	23.999736989
TCGA-AA-3555-01	TCGA-AA-3555	81	Female	C18.9	Yes	0.4226	-0.1125	0.6138	LIVING	0	29.950356708
TCGA-AA-3560-01	TCGA-AA-3560	72	Female	C18.7	Yes	-0.6959	-0.2184	0.1165	LIVING	0	19.98882204
TCGA-AA-3561-01	TCGA-AA-3561	72	Male	C18.9	Yes	-0.6278	-0.3552	2.1239	LIVING	0	13.939573265
TCGA-AA-3655-01	TCGA-AA-3655	68	Male	C18.7	Yes	0.4149	-0.0436	0.5197	LIVING	0	61.018509386
TCGA-AA-3660-01	TCGA-AA-3660	51	Female	C18.9	Yes	-0.6245	-0.3479	0.8943	LIVING	0	78.081336095
TCGA-AA-3663-01	TCGA-AA-3663	42	Male	C18.0	Yes	-0.5921	-0.1301	-0.4706	LIVING	0	6.9697866325
TCGA-AA-3664-01	TCGA-AA-3664	74	Female	C18.2	Yes	0.2431	-0.1091	3.9643	LIVING	0	54.015846402
TCGA-AA-3666-01	TCGA-AA-3666	68	Male	C18.9	Yes	-0.0098	0.0966	2.2681	DECEASED	1	2.0054574744
TCGA-AA-3667-01	TCGA-AA-3667	36	Female	C18.9	Yes	-0.9564	-0.432	-1.7316	LIVING	0	14.005325969
TCGA-AA-3673-01	TCGA-AA-3673	53	Female	C18.4	Yes	0.0266	-0.3309	0.5804	LIVING	0	50.037807805
TCGA-AA-3675-01	TCGA-AA-3675	84	Male	C18.2	Yes	-0.6381	-0.3724	-0.6761	LIVING	0	47.046059769
TCGA-AA-3678-01	TCGA-AA-3678	60	Female	C18.7	Yes	-0.2761	-0.0076	0.4855	LIVING	0	47.013183417
TCGA-AA-3679-01	TCGA-AA-3679	59	Male	C18.9	Yes	-0.6241	-0.3552	2.0592	LIVING	0	15.024492882
TCGA-AA-3680-01	TCGA-AA-3680	67	Female	C18.0	Yes	-0.3872	-0.2425	0.6231	DECEASED	1	11.013577933
TCGA-AA-3681-01	TCGA-AA-3681	77	Female	C18.0	Yes	0.2254	0.0824	0.9844	LIVING	0	5.9834960713
TCGA-AA-3684-01	TCGA-AA-3684	65	Female	C18.0	Yes	-0.8191	-0.4175	-2.0057	LIVING	0	0
TCGA-AA-3685-01	TCGA-AA-3685	69	Male	C18.9	Yes	0.6204	0.2119	2.0956	LIVING	0	37.051648749
TCGA-AA-3688-01	TCGA-AA-3688	80	Male	C18.9	Yes	-0.6165	-0.4468	2.0378	LIVING	0	19.002531479
TCGA-AA-3692-01	TCGA-AA-3692	47	Female	C18.9	Yes	-0.5211	-0.322	1.4675	DECEASED	1	35.999605484
TCGA-AA-3693-01	TCGA-AA-3693	77	Female	C18.7	Yes	-0.5613	-0.495	3.4122	LIVING	0	0
TCGA-AA-3695-01	TCGA-AA-3695	63	Female	C18.0	Yes	-0.5503	1.9256	-1.2928	LIVING	0	0
TCGA-AA-3696-01	TCGA-AA-3696	75	Female	C18.7	Yes	-0.6344	-0.3796	0.5039	DECEASED	1	5.0300818621
TCGA-AA-3710-01	TCGA-AA-3710	80	Female	C18.2	Yes	1.9873	2.0783	0.0856	LIVING	0	26.991485025
TCGA-AA-3712-01	TCGA-AA-3712	65	Male	C18.6	Yes	-0.1677	-0.3024	1.0437	LIVING	0	0
TCGA-AA-3713-01	TCGA-AA-3713	68	Male	C18.9	Yes	0.865	0.664	-0.8584	LIVING	0	19.035407831
TCGA-AA-3715-01	TCGA-AA-3715	77	Male	C18.2	Yes	1.3333	2.1308	-1.9866	DECEASED	1	19.035407831
TCGA-AA-3811-01	TCGA-AA-3811	84	Female	C18.9	Yes	0.1528	-0.0635	-0.0675	DECEASED	1	10.060163724
TCGA-AA-3812-01	TCGA-AA-3812	82	Female	C18.7	Yes	-0.93	-0.4881	-2.3116	LIVING	0	35.046191275
TCGA-AA-3814-01	TCGA-AA-3814	85	Female	C18.9	Yes	-0.1698	-0.1222	0.609	LIVING	0	0
TCGA-AA-3818-01	TCGA-AA-3818	78	Female	C18.9	Yes	-0.3584	-0.4522	1.1658	DECEASED	1	0.9862905612
TCGA-AA-3819-01	TCGA-AA-3819	41	Female	C18.9	Yes	-0.7237	-0.3993	0.2283	LIVING	0	25.018903902
TCGA-AA-3821-01	TCGA-AA-3821	81	Female	C18.2	Yes	0.1792	-0.2761	0.1395	LIVING	0	1.0191669132
TCGA-AA-3831-01	TCGA-AA-3831	66	Male	C18.9	Yes	-0.0726	-0.372	0.0213	LIVING	0	17.983364566
TCGA-AA-3833-01	TCGA-AA-3833	63	Female	C18.9	Yes	-0.5255	-0.1745	-0.9838	LIVING	0	15.945030739
TCGA-AA-3837-01	TCGA-AA-3837	67	Male	C18.9	Yes	-0.5108	-0.5821	-0.7523	LIVING	0	38.991353519
TCGA-AA-3841-01	TCGA-AA-3841	66	Male	C18.9	Yes	-0.8169	-0.4806	-1.7671	LIVING	0	36.953019693
TCGA-AA-3842-01	TCGA-AA-3842	51	Male	C18.9	Yes	-0.1611	-0.3529	1.5991	LIVING	0	37.018772397
TCGA-AA-3844-01	TCGA-AA-3844	78	Female	C18.9	Yes	-0.148	0.0429	1.3431	LIVING	0	14.925863826
TCGA-AA-3845-01	TCGA-AA-3845	86	Female	C18.2	Yes	3.2135	1.6326	1.0785	DECEASED	1	0
TCGA-AA-3846-01	TCGA-AA-3846	74	Female	C18.7	Yes	-0.032	-0.2301	0.7946	LIVING	0	17.029950357
TCGA-AA-3848-01	TCGA-AA-3848	82	Female	C18.7	Yes	-0.9651	-0.4589	-1.9755	DECEASED	1	10.060163724
TCGA-AA-3850-01	TCGA-AA-3850	74	Male	C18.4	Yes	-0.4096	-0.1074	-0.4899	DECEASED	1	0
TCGA-AA-3851-01	TCGA-AA-3851	74	Male	C18.9	Yes	0.2492	-0.1176	0.1922	LIVING	0	33.073610152
TCGA-AA-3852-01	TCGA-AA-3852	88	Male	C18.9	Yes	-0.3759	-0.2926	-0.1238	DECEASED	1	0
TCGA-AA-3854-01	TCGA-AA-3854	71	Female	C18.9	Yes	-0.3247	-0.1856	-0.0629	LIVING	0	36.032481836
TCGA-AA-3855-01	TCGA-AA-3855	72	Male	C18.9	Yes	-0.3564	-0.2327	0.1777	LIVING	0	32.054443239
TCGA-AA-3856-01	TCGA-AA-3856	59	Male	C18.9	Yes	0.6519	0.0249	0.9417	LIVING	0	0.9862905612
TCGA-AA-3858-01	TCGA-AA-3858	67	Male	C18.9	Yes	-0.6351	-0.4417	0.1841	LIVING	0	31.068152678
TCGA-AA-3864-01	TCGA-AA-3864	71	Male	C18.0	Yes	-0.0821	-0.2201	0.5366	LIVING	0	52.996679488
TCGA-AA-3866-01	TCGA-AA-3866	78	Female	C18.9	Yes	1.3767	0.631	1.3269	LIVING	0	17.029950357
TCGA-AA-3867-01	TCGA-AA-3867	74	Male	C18.7	Yes	-0.6423	-0.4888	-0.6981	LIVING	0	24.032613341
TCGA-AA-3869-01	TCGA-AA-3869	76	Male	C18.0	Yes	-0.1277	-0.07	1.6798	DECEASED	1	27.024361377
TCGA-AA-3870-01	TCGA-AA-3870	71	Female	C18.2	Yes	-0.1014	0.0049	-0.1092	LIVING	0	29.98323306
TCGA-AA-3872-01	TCGA-AA-3872	45	Male	C18.9	Yes	0.2018	-0.3395	0.6034	LIVING	0	0
TCGA-AA-3875-01	TCGA-AA-3875	78	Female	C18.2	Yes	0.0298	-0.0965	1.8903	LIVING	0	18.04911727
TCGA-AA-3877-01	TCGA-AA-3877	83	Female	C18.4	Yes	0.326	0.4697	1.5214	LIVING	0	31.002399974
TCGA-AA-3930-01	TCGA-AA-3930	66	Male	C18.2	Yes	0.6974	-0.2678	2.2255	DECEASED	1	2.0054574744
TCGA-AA-3939-01	TCGA-AA-3939	83	Male	C18.9	Yes	-0.5978	-0.414	1.8262	LIVING	0	12.986159056
TCGA-AA-3941-01	TCGA-AA-3941	84	Female	C18.9	Yes	-0.6907	-0.4815	1.758	LIVING	0	23.999736989
TCGA-AA-3947-01	TCGA-AA-3947	60	Female	C18.9	Yes	0.7164	0.2911	5.0222	LIVING	0	33.007857448
TCGA-AA-3949-01	TCGA-AA-3949	87	Female	C18.2	Yes	3.7932	2.1482	1.7623	LIVING	0	26.005194464
TCGA-AA-3950-01	TCGA-AA-3950	79	Female	C18.2	Yes	0.8066	0.112	2.7781	LIVING	0	23.999736989
TCGA-AA-3952-01	TCGA-AA-3952	68	Male	C18.6	Yes	-0.7373	-0.5191	0.5682	DECEASED	1	2.0054574744
TCGA-AA-3955-01	TCGA-AA-3955	38	Male	C18.9	Yes	-0.4566	-0.3771	6.4188	LIVING	0	20.975112602
TCGA-AA-3956-01	TCGA-AA-3956	65	Male	C18.0	Yes	-0.4231	-0.3433	0.17	LIVING	0	34.027024361
TCGA-AA-3966-01	TCGA-AA-3966	89	Female	C18.9	Yes	1.1279	0.8207	-0.5	LIVING	0	2.0054574744
TCGA-AA-3968-01	TCGA-AA-3968	55	Female	C18.7	Yes	-0.1854	-0.2705	1.3939	LIVING	0	21.994279515
TCGA-AA-3971-01	TCGA-AA-3971	58	Male	C18.9	Yes	0.2258	-0.1229	0.5334	LIVING	0	16.076536148
TCGA-AA-3973-01	TCGA-AA-3973	69	Male	C18.9	Yes	-0.6765	-0.2691	-0.1416	LIVING	0	13.05191176
TCGA-AA-3975-01	TCGA-AA-3975	80	Male	C18.9	Yes	-0.5155	-0.3715	-0.4341	LIVING	0	34.059900713
TCGA-AA-3976-01	TCGA-AA-3976	70	Male	C19	Yes	-0.7557	-0.3481	1.5383	LIVING	0	26.005194464
TCGA-AA-3977-01	TCGA-AA-3977	65	Male	C18.7	Yes	0.1745	-0.2261	3.1673	LIVING	0	25.018903902
TCGA-AA-3979-01	TCGA-AA-3979	84	Male	C18.7	Yes	1.1016	0.0546	1.7333	LIVING	0	23.999736989
TCGA-AA-3980-01	TCGA-AA-3980	89	Female	C18.9	Yes	0.7714	-0.0179	1.767	LIVING	0	27.024361377
TCGA-AA-3982-01	TCGA-AA-3982	75	Male	C18.9	Yes	-0.0076	-0.4633	2.1079	LIVING	0	27.024361377
TCGA-AA-3984-01	TCGA-AA-3984	61	Female	C18.7	Yes	0.5041	0.1063	0.7165	LIVING	0	0
TCGA-AA-3986-01	TCGA-AA-3986	73	Male	C18.9	Yes	0.3888	0.0977	-0.3947	LIVING	0	19.068284183
TCGA-AA-3989-01	TCGA-AA-3989	84	Male	C18.9	Yes	-0.3872	-0.3676	-0.783	DECEASED	1	7.9560771937
TCGA-AA-3994-01	TCGA-AA-3994	69	Male	C18.9	Yes	-0.4339	-0.2854	0.4427	LIVING	0	27.024361377
TCGA-AA-A004-01	TCGA-AA-A004	76	Male	C18.7	Yes	-1.07	-0.5821	-2.5871	LIVING	0	13.939573265
TCGA-AA-A00A-01	TCGA-AA-A00A	80	Male	C18.2	Yes	0.3932	-0.0197	0.1151	LIVING	0	38.03793931
TCGA-AA-A00D-01	TCGA-AA-A00D	70	Male	C18.2	Yes	3.6839	0.2399	0.7787	LIVING	0	19.002531479
TCGA-AA-A00E-01	TCGA-AA-A00E	65	Male	C18.2	Yes	0.8233	0.0843	-0.2491	LIVING	0	30.016109412
TCGA-AA-A00F-01	TCGA-AA-A00F	66	Male	C18.7	Yes	-0.6207	-0.3445	1.5667	LIVING	0	34.027024361
TCGA-AA-A00J-01	TCGA-AA-A00J	80	Male	C18.2	Yes	-0.3015	0.078	0.2524	LIVING	0	18.04911727
TCGA-AA-A00K-01	TCGA-AA-A00K	79	Male	C18.7	Yes	-0.6546	-0.308	-0.3502	LIVING	0	18.04911727
TCGA-AA-A00L-01	TCGA-AA-A00L	66	Male	C18.4	Yes	-0.3427	-0.3642	1.6173	LIVING	0	38.03793931
TCGA-AA-A00N-01	TCGA-AA-A00N	75	Male	C18.0	Yes	-0.2895	-0.0503	0.3606	DECEASED	1	4.0109149489
TCGA-AA-A00O-01	TCGA-AA-A00O	83	Female	C18.7	Yes	-0.1838	-0.3831	-0.2014	LIVING	0	27.024361377
TCGA-AA-A00Q-01	TCGA-AA-A00Q	66	Female	C18.7	Yes	-0.253	-0.2128	1.1786	LIVING	0	42.015977907
TCGA-AA-A00R-01	TCGA-AA-A00R	64	Female	C18.0	Yes	2.4348	0.9252	-0.6256	LIVING	0	0.9862905612
TCGA-AA-A00U-01	TCGA-AA-A00U	50	Male	C18.2	Yes	-0.3806	-0.3268	1.886	LIVING	0	17.029950357
TCGA-AA-A00W-01	TCGA-AA-A00W	80	Male	C18.7	Yes	-0.56	-0.4526	-0.0799	LIVING	0	14.99161653
TCGA-AA-A00Z-01	TCGA-AA-A00Z	70	Male	C18.7	Yes	-0.2868	-0.0679	-0.3205	LIVING	0	21.994279515
TCGA-AA-A010-01	TCGA-AA-A010	46	Female	C18.4	Yes	-0.4365	-0.5821	0.3622	LIVING	0	34.980438571
TCGA-AA-A017-01	TCGA-AA-A017	57	Female	C18.7	Yes	-0.7549	-0.4791	1.2774	LIVING	0	15.024492882
TCGA-AA-A01C-01	TCGA-AA-A01C	75	Male	C18.2	Yes	-0.6189	-0.3543	0.7198	LIVING	0	15.024492882
TCGA-AA-A01D-01	TCGA-AA-A01D	47	Female	C19	Yes	-0.5339	-0.2482	-0.5019	DECEASED	1	10.980701581
TCGA-AA-A01F-01	TCGA-AA-A01F	72	Male	C18.7	Yes	-0.7497	-0.475	1.415	LIVING	0	32.021566887
TCGA-AA-A01G-01	TCGA-AA-A01G	63	Male	C18.0	Yes	-0.3836	-0.5123	0.2246	LIVING	0	11.999868495
TCGA-AA-A01I-01	TCGA-AA-A01I	76	Male	C18.7	Yes	0.4427	-0.3702	0.7371	LIVING	0	31.002399974
TCGA-AA-A01K-01	TCGA-AA-A01K	74	Female	C18.7	Yes	-0.1407	-0.1176	0.8818	LIVING	0	31.002399974
TCGA-AA-A01P-01	TCGA-AA-A01P	80	Female	C18.2	Yes	4.6359	1.9587	-0.2896	DECEASED	1	38.070815662
TCGA-AA-A01Q-01	TCGA-AA-A01Q	48	Female	C18.2	Yes	0.3769	2.7251	1.0439	LIVING	0	1.0191669132
TCGA-AA-A01R-01	TCGA-AA-A01R	47	Male	C18.2	Yes	1.0192	-0.0388	-0.8148	LIVING	0	35.013314923
TCGA-AA-A01S-01	TCGA-AA-A01S	47	Female	C18.7	Yes	-0.8886	-0.5421	-1.5174	LIVING	0	1.0191669132
TCGA-AA-A01T-01	TCGA-AA-A01T	63	Female	C18.7	Yes	-0.7315	-0.3984	-0.754	LIVING	0	33.0407338
TCGA-AA-A01V-01	TCGA-AA-A01V	59	Male	C18.0	Yes	-0.091	-0.0247	-1.2633	LIVING	0	1.0191669132
TCGA-AA-A01X-01	TCGA-AA-A01X	80	Female	C18.7	Yes	-0.3943	-0.4553	0.5713	LIVING	0	26.005194464
TCGA-AA-A01Z-01	TCGA-AA-A01Z	68	Male	C18.2	Yes	-0.8483	-0.4961	0.4271	LIVING	0	37.018772397
TCGA-AA-A022-01	TCGA-AA-A022	88	Female	C18.0	Yes	2.0407	1.7896	-0.4437	LIVING	0	0
TCGA-AA-A024-01	TCGA-AA-A024	81	Male	C18.6	Yes	-0.6174	-0.4737	-0.6996	DECEASED	1	39.057106223
TCGA-AA-A029-01	TCGA-AA-A029	67	Male	C18.0	Yes	-0.7884	-0.335	0.2694	LIVING	0	51.977512575
TCGA-AA-A02E-01	TCGA-AA-A02E	82	Female	C18.0	Yes	-0.2961	-0.4695	0.6579	DECEASED	1	2.9588716836
TCGA-AA-A02F-01	TCGA-AA-A02F	68	Female	C18.7	Yes	-0.6314	-0.3398	2.9083	LIVING	0	39.977644081
TCGA-AA-A02H-01	TCGA-AA-A02H	74	Female	C18.7	Yes	-0.6745	-0.4394	0.9181	DECEASED	1	2.0054574744
TCGA-AA-A02J-01	TCGA-AA-A02J	70	Female	C18.7	Yes	-0.7894	-0.48	1.4608	DECEASED	1	5.0300818621
TCGA-AA-A02O-01	TCGA-AA-A02O	82	Male	C18.4	Yes	-0.8668	-0.4718	-0.8871	LIVING	0	0.9205378571
TCGA-AA-A02R-01	TCGA-AA-A02R	84	Female	C18.0	Yes	2.5434	1.0772	-0.2984	DECEASED	1	22.027155867
TCGA-AA-A02W-01	TCGA-AA-A02W	73	Female	C18.7	Yes	-0.2064	-0.3814	1.8255	LIVING	0	40.996810994
TCGA-AA-A02Y-01	TCGA-AA-A02Y	73	Male	C18.0	Yes	-0.1249	-0.2593	-0.0846	LIVING	0	39.977644081
TCGA-AA-A03F-01	TCGA-AA-A03F	90	Female	C18.0	Yes	-0.932	-0.5821	-2.0107	DECEASED	1	18.04911727
TCGA-AA-A03J-01	TCGA-AA-A03J	65	Female	C18.7	Yes	-0.3874	-0.1287	-1.0085	LIVING	0	40.963934642
TCGA-AD-5900-01	TCGA-AD-5900	67	Male	C18.2	Yes	0.0669	0.1586	-0.8382	LIVING	0	12.164250255
TCGA-AD-6548-01	TCGA-AD-6548	81	Female	C18.5	Yes	0.8477	0.3073	3.8461	LIVING	0	21.369628826
TCGA-AD-6888-01	TCGA-AD-6888	73	Male	C18.2	Yes	-0.546	-0.4743	0.6493	DECEASED	1	15.517638163
TCGA-AD-6889-01	TCGA-AD-6889	76	Male	C18.2	Yes	-0.3928	-0.2975	-0.8297	DECEASED	1	83.242923365
TCGA-AD-6890-01	TCGA-AD-6890	65	Male	C18.2	Yes	-0.0147	-0.275	0.7513	LIVING	0	24.525758622
TCGA-AD-6895-01	TCGA-AD-6895	84	Male	C18.0	Yes	1.3768	1.6733	-0.1296	LIVING	0	25.084656607
TCGA-AD-6899-01	TCGA-AD-6899	84	Male	C18.9	Yes	0.7658	0.5726	0.7667	DECEASED	1	5.786237959
TCGA-AD-6901-01	TCGA-AD-6901	78	Male	C18.0	Yes	0.258	0.161	0.6845	DECEASED	1	22.421672091
TCGA-AD-6963-01	TCGA-AD-6963	58	Male	C18.2	Yes	1.6252	-0.1489	0.6979	LIVING	0	27.418877601
TCGA-AD-6964-01	TCGA-AD-6964	58	Male	C18.2	Yes	2.5582	1.0001	-0.4209	DECEASED	1	10.882072525
TCGA-AD-6965-01	TCGA-AD-6965	62	Male	C18.0	Yes	-0.28	-0.5157	1.0782	LIVING	0	26.465463392
TCGA-AD-A5EJ-01	TCGA-AD-A5EJ	74	Female	C18.0	Yes	-0.6552	0.2094	0.2221	LIVING	0	0
TCGA-AD-A5EK-01	TCGA-AD-A5EK	51	Male	C18.2	Yes	-0.3155	-0.4369	1.8288	LIVING	0	16.43817602
TCGA-AM-5820-01	TCGA-AM-5820	59	Female	C18.9	Yes	-0.649	-0.4389	1.4059	LIVING	0	0.4602689286
TCGA-AM-5821-01	TCGA-AM-5821	68	Female	C18.7	Yes	2.425	12.9575	1.2469	LIVING	0	0.9205378571
TCGA-AU-3779-01	TCGA-AU-3779	80	Female	C18.7	Yes	0.498	-0.1254	1.2619	LIVING	0	14.49847125
TCGA-AU-6004-01	TCGA-AU-6004	69	Female	C18.0	Yes	1.0931	0.2218	-0.4777	LIVING	0	27.090114081
TCGA-AY-4070-01	TCGA-AY-4070	50	Female	C18.2	Yes	0.0059	-0.2338	0.4842	DECEASED	1	16.306670612
TCGA-AY-4071-01	TCGA-AY-4071	63	Female	C18.7	Yes	-0.0458	-0.0623	0.2362	DECEASED	1	0.9534142092
TCGA-AY-5543-01	TCGA-AY-5543	65	Female	C18.2	Yes	0.1629	0.3185	3.1612	LIVING	0	33.007857448
TCGA-AY-6196-01	TCGA-AY-6196	47	Male	C18.2	Yes	1.7586	0.4779	-1.5663	LIVING	0	0.1972581122
TCGA-AY-6197-01	TCGA-AY-6197	60	Male	C18.2	Yes	-0.3858	0.3443	-0.4682	LIVING	0	21.43538153
TCGA-AY-6386-01	TCGA-AY-6386	66	Female	NA	Yes	-0.5722	-0.3581	0.3038	LIVING	0	17.818982806
TCGA-AY-A54L-01	TCGA-AY-A54L	74	Female	C18.3	Yes	-0.8835	-0.4971	2.4329	LIVING	0	17.260084821
TCGA-AY-A69D-01	TCGA-AY-A69D	55	Female	C18.4	Yes	-0.5302	-0.2893	0.3798	LIVING	0	17.851859158
TCGA-AY-A71X-01	TCGA-AY-A71X	54	Female	C18.0	Yes	-0.7349	-0.4912	-0.6217	LIVING	0	19.331295
TCGA-AY-A8YK-01	TCGA-AY-A8YK	44	Male	C18.7	Yes	-0.7783	-0.4892	0.1107	LIVING	0	18.838149719
TCGA-AZ-4308-01	TCGA-AZ-4308	47	Female	C18.7	Yes	-0.9065	-0.5207	-1.537	LIVING	0	109.28099418
TCGA-AZ-4313-01	TCGA-AZ-4313	51	Female	C18.6	Yes	-0.6668	-0.3444	1.9935	LIVING	0	75.944373212
TCGA-AZ-4315-01	TCGA-AZ-4315	61	Male	C18.0	Yes	0.5209	-0.3519	1.682	LIVING	0	58.388401223
TCGA-AZ-4323-01	TCGA-AZ-4323	37	Male	C18.0	Yes	-0.1539	-0.2317	-0.4517	DECEASED	1	1.4136831377
TCGA-AZ-4614-01	TCGA-AZ-4614	71	Female	C18.0	Yes	-0.5575	-0.5219	0.1633	DECEASED	1	5.6547325509
TCGA-AZ-4615-01	TCGA-AZ-4615	84	Male	C18.0	Yes	3.0815	0.6612	-0.3701	LIVING	0	32.942104744
TCGA-AZ-4616-01	TCGA-AZ-4616	82	Female	C18.0	Yes	1.1636	4.0061	0.6818	DECEASED	1	5.1287109182
TCGA-AZ-4681-01	TCGA-AZ-4681	79	Female	C18.2	Yes	-0.9702	-0.5482	-0.0568	LIVING	0	106.74951507
TCGA-AZ-4682-01	TCGA-AZ-4682	61	Male	C19	Yes	-0.8214	-0.4634	1.6187	DECEASED	1	22.355919387
TCGA-AZ-4684-01	TCGA-AZ-4684	49	Male	C19	Yes	-0.1166	-0.318	1.0906	LIVING	0	64.996547983
TCGA-AZ-5403-01	TCGA-AZ-5403	43	Male	C18.6	Yes	-0.7638	-0.4648	2.9133	DECEASED	1	62.793832396
TCGA-AZ-5407-01	TCGA-AZ-5407	51	Female	C18.0	Yes	-0.7558	-0.5077	1.0422	LIVING	0	88.207252523
TCGA-AZ-6598-01	TCGA-AZ-6598	77	Female	C18.2	Yes	-0.6779	-0.2436	0.4535	DECEASED	1	49.413157116
TCGA-AZ-6599-01	TCGA-AZ-6599	72	Male	C18.0	Yes	-0.7005	-0.3533	-0.9251	DECEASED	1	6.7725285202
TCGA-AZ-6600-01	TCGA-AZ-6600	64	Male	C18.2	Yes	-0.4189	-0.3082	-0.1659	DECEASED	1	12.098497551
TCGA-AZ-6603-01	TCGA-AZ-6603	77	Female	C18.7	Yes	0.3928	0.2792	1.8728	DECEASED	1	29.555840484
TCGA-AZ-6605-01	TCGA-AZ-6605	77	Male	C18.2	Yes	0.0606	-0.1683	0.6814	DECEASED	1	5.2273399744
TCGA-AZ-6606-01	TCGA-AZ-6606	81	Male	C18.0	Yes	-0.1323	-0.1433	1.8125	DECEASED	1	11.736857678
TCGA-AZ-6607-01	TCGA-AZ-6607	69	Male	C18.7	Yes	0.6123	2.5621	-0.8211	DECEASED	1	3.1890061479
TCGA-CA-5254-01	TCGA-CA-5254	42	Female	C18.9	Yes	-0.4369	-0.1754	-0.4508	LIVING	0	12.690271887
TCGA-CA-5255-01	TCGA-CA-5255	45	Male	C18.9	Yes	-0.4957	-0.4813	0.7458	LIVING	0	12.361508367
TCGA-CA-5256-01	TCGA-CA-5256	54	Female	C18.9	Yes	-0.6215	-0.439	3.0756	LIVING	0	12.460137423
TCGA-CA-5796-01	TCGA-CA-5796	52	Female	C18.2	Yes	-0.6824	-0.3981	-0.3647	LIVING	0	12.394384719
TCGA-CA-5797-01	TCGA-CA-5797	56	Male	C18.9	Yes	-0.176	-0.3681	3.435	LIVING	0	12.591642831
TCGA-CA-6715-01	TCGA-CA-6715	63	Male	C18.7	Yes	-0.5646	-0.5209	0.1324	LIVING	0	12.591642831
TCGA-CA-6716-01	TCGA-CA-6716	65	Male	C18.2	Yes	-0.6011	-0.4743	0.1018	LIVING	0	12.197126607
TCGA-CA-6717-01	TCGA-CA-6717	57	Male	C18.2	Yes	0.0104	0.1333	-0.1286	LIVING	0	12.756024592
TCGA-CA-6718-01	TCGA-CA-6718	46	Male	C18.9	Yes	6.3326	4.6662	-1.149	DECEASED	1	10.060163724
TCGA-CA-6719-01	TCGA-CA-6719	77	Male	C18.6	Yes	-0.1688	-0.1261	0.9558	LIVING	0	14.301213137
TCGA-CK-4947-01	TCGA-CK-4947	46	Female	C18.7	Yes	0.2381	-0.3092	0.8233	LIVING	0	17.555971989
TCGA-CK-4948-01	TCGA-CK-4948	45	Female	C18.7	Yes	-0.4308	-0.3576	-0.0015	LIVING	0	148.00933688
TCGA-CK-4950-01	TCGA-CK-4950	68	Female	C18.0	Yes	0.1761	-0.115	-0.5038	LIVING	0	85.445638952
TCGA-CK-4951-01	TCGA-CK-4951	79	Female	C18.0	Yes	1.8418	0.7621	-0.5347	DECEASED	1	70.158135253
TCGA-CK-4952-01	TCGA-CK-4952	48	Female	C18.2	Yes	-0.7187	-0.1137	0.5607	LIVING	0	15.616267219
TCGA-CK-5912-01	TCGA-CK-5912	81	Male	C18.2	Yes	-0.455	-0.438	0.1884	DECEASED	1	49.084393596
TCGA-CK-5913-01	TCGA-CK-5913	58	Female	C18.2	Yes	-0.1916	0.4985	0.1192	LIVING	0	51.319985534
TCGA-CK-5914-01	TCGA-CK-5914	81	Male	C18.7	Yes	0.8173	-0.0249	2.4928	LIVING	0	21.994279515
TCGA-CK-5915-01	TCGA-CK-5915	63	Male	C18.7	Yes	-0.6416	-0.5248	0.3528	LIVING	0	0
TCGA-CK-5916-01	TCGA-CK-5916	71	Female	C18.2	Yes	1.2146	0.7356	0.174	DECEASED	1	21.139494362
TCGA-CK-6746-01	TCGA-CK-6746	84	Female	C18.0	Yes	4.869	1.3773	0.4549	LIVING	0	0
TCGA-CK-6747-01	TCGA-CK-6747	87	Female	C18.0	Yes	-0.2839	-0.3708	-0.4939	LIVING	0	82.947036197
TCGA-CK-6748-01	TCGA-CK-6748	45	Female	C18.7	Yes	-0.4983	-0.3413	-0.1406	LIVING	0	2.0054574744
TCGA-CK-6751-01	TCGA-CK-6751	88	Female	C18.2	Yes	-0.4243	-0.4089	-0.3552	LIVING	0	124.27261071
TCGA-CM-4743-01	TCGA-CM-4743	69	Male	C18.2	Yes	2.7723	1.4486	0.033	LIVING	0	23.04632278
TCGA-CM-4744-01	TCGA-CM-4744	69	Male	C18.0	Yes	0.8459	-0.126	2.6397	LIVING	0	20.021698392
TCGA-CM-4746-01	TCGA-CM-4746	61	Male	C18.7	Yes	-0.4939	-0.2762	0.3124	LIVING	0	37.018772397
TCGA-CM-4747-01	TCGA-CM-4747	47	Male	C18.0	Yes	-0.6611	-0.4003	1.0699	LIVING	0	25.018903902
TCGA-CM-4748-01	TCGA-CM-4748	53	Male	C18.4	Yes	-0.4408	-0.5821	1.4465	LIVING	0	26.038070816
TCGA-CM-4750-01	TCGA-CM-4750	34	Female	C19	Yes	-0.0254	-0.5373	0.4743	LIVING	0	8.0218298978
TCGA-CM-4751-01	TCGA-CM-4751	62	Male	C18.0	Yes	1.0747	0.1929	1.2366	LIVING	0	27.024361377
TCGA-CM-4752-01	TCGA-CM-4752	58	Male	C18.2	Yes	0.0275	-0.1912	2.1443	LIVING	0	13.019035408
TCGA-CM-5341-01	TCGA-CM-5341	82	Female	C18.7	Yes	0.572	-0.1788	7.5846	LIVING	0	29.062695203
TCGA-CM-5344-01	TCGA-CM-5344	39	Female	C18.7	Yes	-0.6015	-0.4484	1.2038	LIVING	0	22.027155867
TCGA-CM-5348-01	TCGA-CM-5348	72	Male	C18.0	Yes	0.0547	0.0477	0.2621	LIVING	0	22.980570076
TCGA-CM-5349-01	TCGA-CM-5349	68	Female	C18.0	Yes	-0.3004	-0.3486	1.0323	LIVING	0	30.081862117
TCGA-CM-5860-01	TCGA-CM-5860	44	Male	C18.2	Yes	0.0183	-0.1819	3.5413	LIVING	0	32.021566887
TCGA-CM-5861-01	TCGA-CM-5861	63	Female	C18.0	Yes	0.0314	-0.2152	-0.4354	LIVING	0	15.024492882
TCGA-CM-5862-01	TCGA-CM-5862	80	Male	C18.2	Yes	-0.8152	-0.5219	3.9132	DECEASED	1	5.0300818621
TCGA-CM-5863-01	TCGA-CM-5863	60	Female	C18.2	Yes	-0.4926	-0.2462	-0.3512	LIVING	0	15.024492882
TCGA-CM-5864-01	TCGA-CM-5864	60	Male	C18.0	Yes	-0.5181	-0.3982	1.8076	LIVING	0	15.024492882
TCGA-CM-5868-01	TCGA-CM-5868	59	Female	C18.7	Yes	-0.5494	-0.4589	3.515	LIVING	0	17.029950357
TCGA-CM-6161-01	TCGA-CM-6161	36	Female	C18.7	Yes	0.041	-0.1607	1.7846	LIVING	0	15.024492882
TCGA-CM-6162-01	TCGA-CM-6162	48	Female	C18.2	Yes	1.1014	1.3883	-0.3454	LIVING	0	11.999868495
TCGA-CM-6163-01	TCGA-CM-6163	74	Male	C18.7	Yes	-0.0492	-0.1417	0.9357	LIVING	0	14.038202321
TCGA-CM-6164-01	TCGA-CM-6164	46	Female	C18.7	Yes	0.2284	-0.2104	-0.1909	LIVING	0	29.029818851
TCGA-CM-6165-01	TCGA-CM-6165	74	Male	C18.7	Yes	0.282	-0.3434	0.0657	LIVING	0	16.043659796
TCGA-CM-6166-01	TCGA-CM-6166	48	Female	C18.2	Yes	-0.5656	-0.4948	0.2769	LIVING	0	21.994279515
TCGA-CM-6167-01	TCGA-CM-6167	57	Female	C18.0	Yes	-0.3412	-0.3065	0.0599	LIVING	0	14.99161653
TCGA-CM-6168-01	TCGA-CM-6168	84	Female	C18.2	Yes	-0.143	0.215	0.944	LIVING	0	12.986159056
TCGA-CM-6169-01	TCGA-CM-6169	67	Male	C18.0	Yes	2.0573	0.6081	0.1559	LIVING	0	13.019035408
TCGA-CM-6170-01	TCGA-CM-6170	73	Female	C18.6	Yes	-0.2373	-0.1211	2.4423	LIVING	0	15.024492882
TCGA-CM-6171-01	TCGA-CM-6171	77	Female	C18.2	Yes	0.1997	0.2449	-0.63	LIVING	0	14.038202321
TCGA-CM-6172-01	TCGA-CM-6172	70	Female	C18.7	Yes	-0.5705	-0.4814	0.0345	LIVING	0	11.013577933
TCGA-CM-6674-01	TCGA-CM-6674	39	Male	C18.3	Yes	0.4218	-0.2485	-0.2284	LIVING	0	12.953282704
TCGA-CM-6675-01	TCGA-CM-6675	35	Male	C18.0	Yes	0.7751	-0.3434	-0.5355	LIVING	0	13.05191176
TCGA-CM-6676-01	TCGA-CM-6676	82	Male	C18.7	Yes	-0.728	-0.4579	0.7728	LIVING	0	11.079330637
TCGA-CM-6677-01	TCGA-CM-6677	75	Female	C18.3	Yes	0.1016	-0.2667	0.7512	LIVING	0	11.079330637
TCGA-CM-6678-01	TCGA-CM-6678	63	Female	C18.7	Yes	-0.8311	-0.5259	0.2856	LIVING	0	11.013577933
TCGA-CM-6679-01	TCGA-CM-6679	58	Male	C18.7	Yes	-0.5212	-0.4045	0.7057	LIVING	0	10.060163724
TCGA-CM-6680-01	TCGA-CM-6680	78	Female	C18.0	Yes	0.1143	0.2615	-0.4074	LIVING	0	12.032744847
TCGA-D5-5537-01	TCGA-D5-5537	83	Male	C18.9	Yes	-0.6168	-0.4832	0.6946	DECEASED	1	45.402242167
TCGA-D5-5538-01	TCGA-D5-5538	60	Female	C18.0	Yes	0.6267	0.4492	0.7781	DECEASED	1	54.607620738
TCGA-D5-5539-01	TCGA-D5-5539	60	Male	C18.2	Yes	-0.5997	-0.3459	-0.0353	LIVING	0	19.594305816
TCGA-D5-5540-01	TCGA-D5-5540	73	Male	C18.0	Yes	-0.4295	-0.317	5.4525	LIVING	0	56.08705658
TCGA-D5-5541-01	TCGA-D5-5541	63	Male	C18.7	Yes	0.311	-0.0744	1.1792	LIVING	0	55.92267482
TCGA-D5-6529-01	TCGA-D5-6529	69	Male	C18.9	Yes	0.4532	0.5506	-0.6367	LIVING	0	20.186080153
TCGA-D5-6530-01	TCGA-D5-6530	53	Male	C18.0	Yes	1.136	0.6197	-0.8376	LIVING	0	20.416214617
TCGA-D5-6531-01	TCGA-D5-6531	75	Male	C18.3	Yes	2.2843	0.4379	0.2574	LIVING	0	17.753230102
TCGA-D5-6532-01	TCGA-D5-6532	61	Male	C18.7	Yes	-0.5535	-0.5097	-0.1553	LIVING	0	18.246375382
TCGA-D5-6533-01	TCGA-D5-6533	68	Female	C18.4	Yes	-0.0451	0.1749	1.1104	LIVING	0	25.479172831
TCGA-D5-6534-01	TCGA-D5-6534	62	Female	C18.9	Yes	1.0282	1.5296	-0.388	LIVING	0	43.265279285
TCGA-D5-6535-01	TCGA-D5-6535	80	Female	C18.9	Yes	0.2276	0.4173	0.2824	LIVING	0	15.123121938
TCGA-D5-6536-01	TCGA-D5-6536	73	Male	C18.9	Yes	-0.7002	-0.006	1.0437	LIVING	0	17.851859158
TCGA-D5-6537-01	TCGA-D5-6537	64	Male	C18.4	Yes	0.0889	-0.1161	0.8701	DECEASED	1	4.7999473978
TCGA-D5-6538-01	TCGA-D5-6538	79	Female	C18.3	Yes	-0.8054	-0.5641	-0.0443	LIVING	0	17.128579413
TCGA-D5-6539-01	TCGA-D5-6539	45	Female	C18.4	Yes	-0.4127	-0.3399	0.2042	LIVING	0	12.493013775
TCGA-D5-6540-01	TCGA-D5-6540	66	Male	C18.0	Yes	-0.0228	-0.0539	-0.7958	LIVING	0	16.142288852
TCGA-D5-6541-01	TCGA-D5-6541	49	Male	C18.5	Yes	0.9016	0.0838	0.1153	LIVING	0	15.583390867
TCGA-D5-6898-01	TCGA-D5-6898	51	Female	C18.9	Yes	0.2513	0.0766	0.2927	LIVING	0	7.5286846172
TCGA-D5-6920-01	TCGA-D5-6920	77	Female	C18.7	Yes	-0.5099	0.2961	-1.0267	LIVING	0	12.394384719
TCGA-D5-6922-01	TCGA-D5-6922	76	Male	C18.7	Yes	0.1182	-0.1827	-0.3253	LIVING	0	10.125916428
TCGA-D5-6923-01	TCGA-D5-6923	57	Male	C18.7	Yes	-0.5464	-0.184	0.6867	LIVING	0	12.427261071
TCGA-D5-6924-01	TCGA-D5-6924	68	Male	C18.7	Yes	0.2381	0.3385	0.1091	LIVING	0	14.301213137
TCGA-D5-6926-01	TCGA-D5-6926	65	Male	C18.7	Yes	-0.1303	0.406	0.853	LIVING	0	9.040996811
TCGA-D5-6927-01	TCGA-D5-6927	34	Male	C18.7	Yes	0.8597	1.298	-0.4594	LIVING	0	9.4355130355
TCGA-D5-6928-01	TCGA-D5-6928	80	Male	C18.3	Yes	3.2972	7.3209	-0.7284	LIVING	0	11.638228622
TCGA-D5-6929-01	TCGA-D5-6929	49	Female	C18.9	Yes	-0.5979	-0.3907	-0.1438	LIVING	0	13.413551632
TCGA-D5-6930-01	TCGA-D5-6930	67	Male	C18.0	Yes	0.1499	0.1189	-0.5431	LIVING	0	13.347798928
TCGA-D5-6931-01	TCGA-D5-6931	77	Male	C18.9	Yes	0.231	0.1444	-0.5721	LIVING	0	11.999868495
TCGA-D5-6932-01	TCGA-D5-6932	69	Male	C18.9	Yes	-0.4491	-0.4355	-0.7955	LIVING	0	11.375217806
TCGA-D5-7000-01	TCGA-D5-7000	79	Female	C18.0	Yes	-0.0048	0.2156	0.0184	LIVING	0	10.257421836
TCGA-DM-A0X9-01	TCGA-DM-A0X9	71	Female	C18.2	Yes	-0.1999	-0.3456	0.2747	LIVING	0	119.70279778
TCGA-DM-A0XD-01	TCGA-DM-A0XD	65	Male	C18.0	Yes	-0.3856	-0.4471	1.4833	DECEASED	1	24.427129566
TCGA-DM-A0XF-01	TCGA-DM-A0XF	68	Female	C18.7	Yes	0.068	-0.4822	5.5539	DECEASED	1	38.20232107
TCGA-DM-A1D0-01	TCGA-DM-A1D0	79	Female	C18.7	Yes	-0.7689	-0.5445	0.4235	LIVING	0	130.65062301
TCGA-DM-A1D4-01	TCGA-DM-A1D4	80	Male	C18.0	Yes	-0.6604	-0.5003	3.0581	DECEASED	1	92.744189105
TCGA-DM-A1D6-01	TCGA-DM-A1D6	88	Male	C18.5	Yes	-0.7863	-0.5047	2.2441	DECEASED	1	49.906302397
TCGA-DM-A1D7-01	TCGA-DM-A1D7	82	Male	C18.7	Yes	-0.7014	-0.4932	0.8272	DECEASED	1	13.314922576
TCGA-DM-A1D8-01	TCGA-DM-A1D8	50	Female	C18.2	Yes	-0.6403	-0.4272	1.1777	DECEASED	1	12.591642831
TCGA-DM-A1D9-01	TCGA-DM-A1D9	67	Female	C18.0	Yes	-0.3925	-0.4327	2.2754	LIVING	0	140.38202321
TCGA-DM-A1DA-01	TCGA-DM-A1DA	71	Female	C18.0	Yes	-0.5419	-0.4725	1.1127	DECEASED	1	7.4958082651
TCGA-DM-A1DB-01	TCGA-DM-A1DB	68	Male	C18.7	Yes	-0.4838	-0.5189	2.2681	DECEASED	1	44.31732255
TCGA-DM-A1HA-01	TCGA-DM-A1HA	82	Male	C18.2	Yes	1.5163	0.0099	0.9603	LIVING	0	131.50540816
TCGA-DM-A1HB-01	TCGA-DM-A1HB	75	Male	C18.4	Yes	-0.6802	-0.2357	0.1165	LIVING	0	135.64782852
TCGA-DM-A280-01	TCGA-DM-A280	70	Female	C18.2	Yes	-0.7649	-0.3579	1.2601	DECEASED	1	7.7588190814
TCGA-DM-A282-01	TCGA-DM-A282	60	Female	C18.3	Yes	-0.8239	-0.5421	0.4816	LIVING	0	139.16559819
TCGA-DM-A285-01	TCGA-DM-A285	71	Female	C18.2	Yes	-0.6826	-0.5022	1.0942	DECEASED	1	5.8848670152
TCGA-DM-A288-01	TCGA-DM-A288	68	Male	C18.0	Yes	-0.8107	-0.5402	2.1535	DECEASED	1	14.038202321
TCGA-DM-A28A-01	TCGA-DM-A28A	78	Male	C18.0	Yes	0.5946	-0.3171	0.1923	DECEASED	1	26.465463392
TCGA-DM-A28C-01	TCGA-DM-A28C	74	Male	C18.7	Yes	-0.7236	-0.5508	-0.6429	DECEASED	1	81.368971299
TCGA-DM-A28E-01	TCGA-DM-A28E	72	Female	C18.7	Yes	-0.616	-0.4602	-0.2944	LIVING	0	119.93293224
TCGA-DM-A28F-01	TCGA-DM-A28F	73	Male	C18.7	Yes	0.1186	-0.4188	3.4304	DECEASED	1	35.966729132
TCGA-DM-A28G-01	TCGA-DM-A28G	75	Male	C18.2	Yes	-0.742	-0.5148	0.2892	DECEASED	1	60.788374922
TCGA-DM-A28H-01	TCGA-DM-A28H	50	Male	C18.0	Yes	-0.8949	-0.4464	5.9064	LIVING	0	117.07268961
TCGA-DM-A28K-01	TCGA-DM-A28K	75	Male	C18.3	Yes	-0.6554	-0.3862	0.3213	LIVING	0	98.234539895
TCGA-DM-A28M-01	TCGA-DM-A28M	63	Male	C18.6	Yes	-0.6752	-0.4895	0.2415	LIVING	0	95.177039156
TCGA-F4-6459-01	TCGA-F4-6459	61	Female	C18.7	Yes	-0.5005	-0.4204	1.0497	DECEASED	1	8.6136042345
TCGA-F4-6460-01	TCGA-F4-6460	51	Female	C18.7	Yes	-0.4515	-0.4037	0.8433	DECEASED	1	31.955814183
TCGA-F4-6461-01	TCGA-F4-6461	41	Female	C18.9	Yes	0.1017	-0.233	-0.4187	DECEASED	1	11.11220699
TCGA-F4-6463-01	TCGA-F4-6463	51	Male	C18.4	Yes	-0.1809	-0.4555	-0.0274	LIVING	0	35.736594667
TCGA-F4-6569-01	TCGA-F4-6569	60	Male	C18.9	Yes	-0.2505	-0.3532	0.0458	LIVING	0	35.736594667
TCGA-F4-6570-01	TCGA-F4-6570	78	Female	C18.9	Yes	2.4803	0.7337	-0.9705	DECEASED	1	6.1807541835
TCGA-F4-6703-01	TCGA-F4-6703	64	Male	C18.2	Yes	3.0566	3.2617	-0.9251	LIVING	0	47.86796857
TCGA-F4-6704-01	TCGA-F4-6704	60	Male	C18.7	Yes	-0.0837	-0.336	0.2595	LIVING	0	1.5451885459
TCGA-F4-6805-01	TCGA-F4-6805	58	Female	C18.9	Yes	-0.203	-0.0302	-0.1526	LIVING	0	34.421540586
TCGA-F4-6806-01	TCGA-F4-6806	59	Female	C18.7	Yes	-0.4488	-0.3893	-0.2628	LIVING	0	41.42420357
TCGA-F4-6807-01	TCGA-F4-6807	51	Female	C18.9	Yes	0.8322	0.4233	-0.158	LIVING	0	43.03514482
TCGA-F4-6808-01	TCGA-F4-6808	54	Female	C18.7	Yes	-0.8461	-0.4325	1.6326	LIVING	0	33.665384489
TCGA-F4-6809-01	TCGA-F4-6809	52	Female	C18.7	Yes	-0.5046	-0.3991	0.0007	DECEASED	1	13.249169872
TCGA-F4-6854-01	TCGA-F4-6854	77	Female	C18.7	Yes	-0.2036	-0.1656	0.0297	LIVING	0	0.5260216326
TCGA-F4-6855-01	TCGA-F4-6855	70	Female	C18.7	Yes	-0.6185	-0.2888	0.5001	LIVING	0	47.407699642
TCGA-F4-6856-01	TCGA-F4-6856	45	Male	C18.0	Yes	-0.2102	-0.2442	-0.6214	LIVING	0	35.309202091
TCGA-G4-6293-01	TCGA-G4-6293	49	Female	C18.4	Yes	0.0449	0.5055	0.0772	LIVING	0	133.18210211
TCGA-G4-6294-01	TCGA-G4-6294	75	Male	C18.0	Yes	-0.5334	-0.4151	1.3123	DECEASED	1	28.20791005
TCGA-G4-6295-01	TCGA-G4-6295	70	Female	C18.0	Yes	1.1448	0.0342	1.1816	LIVING	0	8.3505934182
TCGA-G4-6297-01	TCGA-G4-6297	55	Female	C18.0	Yes	0.2351	-0.3155	0.3783	LIVING	0	82.388138212
TCGA-G4-6298-01	TCGA-G4-6298	90	Male	C18.0	Yes	-0.7412	-0.5305	1.328	DECEASED	1	23.506591709
TCGA-G4-6299-01	TCGA-G4-6299	69	Male	C18.6	Yes	2.5782	-0.3776	0.7789	LIVING	0	74.563566427
TCGA-G4-6302-01	TCGA-G4-6302	90	Female	C18.0	Yes	0.4034	-0.0533	-1.0695	DECEASED	1	67.297892626
TCGA-G4-6303-01	TCGA-G4-6303	54	Female	C18.7	Yes	-0.5804	-0.237	0.1947	DECEASED	1	65.851333136
TCGA-G4-6304-01	TCGA-G4-6304	66	Female	C18.4	Yes	0.3262	-0.3935	-0.1951	LIVING	0	53.621330177
TCGA-G4-6306-01	TCGA-G4-6306	71	Male	C18.2	Yes	-0.418	-0.3796	0.7571	LIVING	0	44.678962422
TCGA-G4-6307-01	TCGA-G4-6307	37	Female	C18.7	Yes	-0.9665	-0.5267	0.5889	LIVING	0	55.035013315
TCGA-G4-6309-01	TCGA-G4-6309	40	Female	C18.7	Yes	-0.6654	-0.4289	-0.1547	LIVING	0	85.478515304
TCGA-G4-6311-01	TCGA-G4-6311	80	Male	C18.2	Yes	-0.3644	-0.3372	0.0887	LIVING	0	39.418746096
TCGA-G4-6315-01	TCGA-G4-6315	66	Male	C18.6	Yes	-0.6721	-0.4611	0.6666	LIVING	0	61.906170891
TCGA-G4-6317-01	TCGA-G4-6317	51	Female	C18.7	Yes	-0.9108	-0.5315	2.1641	LIVING	0	35.999605484
TCGA-G4-6320-01	TCGA-G4-6320	73	Male	C18.3	Yes	-0.9117	-0.5263	1.1677	LIVING	0	26.43258704
TCGA-G4-6321-01	TCGA-G4-6321	60	Female	C18.0	Yes	-0.2873	-0.2634	-1.6354	LIVING	0	22.092908571
TCGA-G4-6322-01	TCGA-G4-6322	65	Male	C18.6	Yes	0.0212	-0.1776	-0.6351	LIVING	0	26.038070816
TCGA-G4-6323-01	TCGA-G4-6323	50	Male	C18.0	Yes	-0.7185	-0.3476	0.0449	LIVING	0	13.775191505
TCGA-G4-6586-01	TCGA-G4-6586	73	Female	C18.2	Yes	0.0791	0.0181	-1.1446	LIVING	0	35.802347372
TCGA-G4-6588-01	TCGA-G4-6588	58	Female	C18.0	Yes	-0.2196	-0.0095	-0.286	LIVING	0	26.169576224
TCGA-G4-6626-01	TCGA-G4-6626	90	Male	C18.2	Yes	-0.4763	-0.3693	2.754	DECEASED	1	46.750172601
TCGA-G4-6627-01	TCGA-G4-6627	84	Male	C18.2	Yes	0.7227	-0.1139	-0.0339	LIVING	0	74.793700891
TCGA-G4-6628-01	TCGA-G4-6628	78	Male	C18.0	Yes	2.8408	1.0438	0.2583	LIVING	0	79.692277345
TCGA-NH-A50T-01	TCGA-NH-A50T	68	Female	C18.5	Yes	-0.7596	-0.4603	2.4098	LIVING	0	18.180622678
TCGA-NH-A50U-01	TCGA-NH-A50U	42	Male	C18.0	Yes	0.5254	-0.4599	-0.3544	DECEASED	1	10.980701581
TCGA-NH-A50V-01	TCGA-NH-A50V	69	Male	C18.0	Yes	-0.0062	-0.049	-0.3893	LIVING	0	19.331295
TCGA-NH-A5IV-01	TCGA-NH-A5IV	90	Female	C18.4	Yes	-0.4449	-0.1672	-0.863	LIVING	0	19.331295
TCGA-NH-A6GA-01	TCGA-NH-A6GA	58	Male	C18.2	Yes	-0.4908	-0.3694	0.5886	DECEASED	1	9.9286583161
TCGA-NH-A6GB-01	TCGA-NH-A6GB	71	Female	C18.4	Yes	-0.3995	-0.0962	0.3187	LIVING	0	15.649143571
TCGA-NH-A6GC-01	TCGA-NH-A6GC	66	Female	C18.6	Yes	-0.5249	-0.3006	-0.7296	LIVING	0	12.788900944
TCGA-NH-A8F7-01	TCGA-NH-A8F7	53	Female	C18.7	Yes	-0.6807	-0.3974	-0.3351	LIVING	0	17.851859158
TCGA-NH-A8F8-01	TCGA-NH-A8F8	79	Male	C18.2	Yes	-0.1423	-0.4102	-0.4892	DECEASED	1	16.799815892
TCGA-QG-A5YV-01	TCGA-QG-A5YV	64	Female	C18.7	Yes	-0.5198	-0.4049	1.0124	LIVING	0	42.772134004
TCGA-QG-A5YW-01	TCGA-QG-A5YW	55	Female	C18.0	Yes	0.6894	-0.0966	-0.8162	LIVING	0	29.457211428
TCGA-QG-A5YX-01	TCGA-QG-A5YX	61	Female	C18.7	Yes	-0.3558	-0.4781	-0.4705	LIVING	0	32.974981096
TCGA-QG-A5Z1-01	TCGA-QG-A5Z1	71	Male	C19	Yes	-0.7495	-0.5082	0.9405	DECEASED	1	8.4163461222
TCGA-QG-A5Z2-01	TCGA-QG-A5Z2	61	Male	C18.0	Yes	0.0799	-0.0979	-0.3628	LIVING	0	31.298287142
TCGA-QL-A97D-01	TCGA-QL-A97D	84	Female	C18.2	Yes	0.1593	-0.0923	0.1387	LIVING	0	21.895650459
TCGA-RU-A8FL-01	TCGA-RU-A8FL	51	Male	C18.0	Yes	-0.8262	-0.5801	1.0827	LIVING	0	38.695466351
TCGA-SS-A7HO-01	TCGA-SS-A7HO	44	Female	C18.0	Yes	-0.4448	-0.3554	-0.1105	LIVING	0	60.130847881
TCGA-T9-A92H-01	TCGA-T9-A92H	82	Male	C18.7	Yes	-0.2332	-0.4303	-0.0487	LIVING	0	11.901239438
TCGA-WS-AB45-01	TCGA-WS-AB45	52	Female	C18.0	Yes	0.0881	1.0529	-1.0124	LIVING	0	70.026629845
TCGA-5M-AAT5-01	TCGA-5M-AAT5	NA	NA	NA	NA	-0.6143	-0.2367	0.1604	NA	NA	NA
TCGA-5M-AATA-01	TCGA-5M-AATA	NA	NA	NA	NA	0.2878	-0.4031	1.8435	NA	NA	NA
TCGA-AF-2687-01	TCGA-AF-2687	57	Male	C19	Yes	3.1785	1.0868	0.6964	LIVING	0	46.914554361
TCGA-AF-2690-01	TCGA-AF-2690	76	Female	C20	Yes	2.3618	2.4644	0.3598	DECEASED	1	17.227208469
TCGA-AF-2691-01	TCGA-AF-2691	48	Female	C19	Yes	0.3555	-0.1033	-0.1783	LIVING	0	43.03514482
TCGA-AF-2692-01	TCGA-AF-2692	54	Female	C20	Yes	-0.4835	-0.03	0.1874	LIVING	0	13.54505704
TCGA-AF-2693-01	TCGA-AF-2693	75	Male	C19	Yes	-0.1432	0.8548	0.604	LIVING	0	37.972186606
TCGA-AF-3400-01	TCGA-AF-3400	54	Male	C19	Yes	0.2839	3.8686	0.6377	LIVING	0	34.48729329
TCGA-AF-3911-01	TCGA-AF-3911	48	Male	C20	Yes	-0.2735	-0.3121	3.5768	LIVING	0	37.742052142
TCGA-AF-4110-01	TCGA-AF-4110	77	Male	C20	Yes	0.2254	1.109	0.4084	LIVING	0	29.98323306
TCGA-AF-5654-01	TCGA-AF-5654	73	Female	C19	Yes	0.2454	1.6648	1.6863	DECEASED	1	16.832692244
TCGA-AF-6136-01	TCGA-AF-6136	72	Female	C19	Yes	-0.6143	-0.6312	0.7425	LIVING	0	24.361376862
TCGA-AF-6655-01	TCGA-AF-6655	66	Male	C19	Yes	-0.0027	0.4942	1.1481	LIVING	0	20.021698392
TCGA-AF-6672-01	TCGA-AF-6672	43	Male	C19	Yes	-0.8067	-0.6012	-0.0275	LIVING	0	24.591511326
TCGA-AF-A56K-01	TCGA-AF-A56K	56	Male	C19	Yes	-0.1872	-0.3446	0.1103	LIVING	0	86.629187625
TCGA-AF-A56L-01	TCGA-AF-A56L	48	Female	C19	Yes	0.0005	-0.4192	0.0951	LIVING	0	65.982838544
TCGA-AF-A56N-01	TCGA-AF-A56N	47	Female	C19	Yes	-0.6548	-0.4611	0.3294	LIVING	0	11.835486734
TCGA-AG-3574-01	TCGA-AG-3574	89	Female	C20	Yes	-0.5605	-0.4574	0.0784	DECEASED	1	36.032481836
TCGA-AG-3575-01	TCGA-AG-3575	51	Male	C20	Yes	4.1919	4.5906	3.328	LIVING	0	11.999868495
TCGA-AG-3578-01	TCGA-AG-3578	76	Female	C19	Yes	-0.4241	-0.3189	0.2049	LIVING	0	32.021566887
TCGA-AG-3580-01	TCGA-AG-3580	67	Male	C19	Yes	0.5834	0.9678	-0.1395	LIVING	0	8.0218298978
TCGA-AG-3581-01	TCGA-AG-3581	63	Male	C19	Yes	-0.4918	-0.3821	-0.1228	LIVING	0	7.0684156886
TCGA-AG-3582-01	TCGA-AG-3582	75	Male	C18.9	Yes	0.2928	0.0841	1.2238	DECEASED	1	36.032481836
TCGA-AG-3583-01	TCGA-AG-3583	66	Male	C19	Yes	-0.5828	-0.0959	0.0765	DECEASED	1	20.054574744
TCGA-AG-3584-01	TCGA-AG-3584	60	Male	C20	Yes	-0.1859	-0.4744	0.081	DECEASED	1	23.999736989
TCGA-AG-3586-01	TCGA-AG-3586	72	Female	C19	Yes	0.5127	0.1527	0.5428	LIVING	0	1.0191669132
TCGA-AG-3587-01	TCGA-AG-3587	65	Male	C20	Yes	0.9103	0.0181	-0.3218	LIVING	0	46.026892856
TCGA-AG-3591-01	TCGA-AG-3591	66	Female	C19	Yes	-0.6365	-0.4012	1.2782	LIVING	0	34.027024361
TCGA-AG-3592-01	TCGA-AG-3592	68	Male	C19	Yes	-0.2979	0.4016	3.3273	LIVING	0	34.027024361
TCGA-AG-3593-01	TCGA-AG-3593	72	Female	C19	Yes	0.4254	0.5329	0.6421	LIVING	0	34.027024361
TCGA-AG-3594-01	TCGA-AG-3594	77	Male	C19	Yes	3.5166	4.1897	-0.2662	DECEASED	1	2.0054574744
TCGA-AG-3598-01	TCGA-AG-3598	69	Male	C19	Yes	0.6022	0.2027	0.1367	LIVING	0	50.037807805
TCGA-AG-3599-01	TCGA-AG-3599	70	Male	C19	Yes	0.9722	-0.0936	0.3258	LIVING	0	12.032744847
TCGA-AG-3600-01	TCGA-AG-3600	62	Male	C19	Yes	0.2746	-0.5463	1.1313	LIVING	0	6.0492487754
TCGA-AG-3601-01	TCGA-AG-3601	68	Male	C19	Yes	-0.6587	-0.7846	1.8143	LIVING	0	0
TCGA-AG-3602-01	TCGA-AG-3602	66	Female	C19	Yes	-0.5901	-0.8077	2.8427	LIVING	0	0
TCGA-AG-3605-01	TCGA-AG-3605	85	Female	C19	Yes	-1.031	-0.6594	2.1596	LIVING	0	0.9862905612
TCGA-AG-3608-01	TCGA-AG-3608	79	Female	C20	Yes	0.0777	-0.4579	0.0996	LIVING	0	15.945030739
TCGA-AG-3609-01	TCGA-AG-3609	65	Female	C19	Yes	0.3959	-0.6107	1.0779	LIVING	0	19.98882204
TCGA-AG-3725-01	TCGA-AG-3725	90	Female	C19	Yes	-0.1842	2.6991	1.5153	LIVING	0	20.975112602
TCGA-AG-3726-01	TCGA-AG-3726	63	Female	C20	Yes	-1.0497	-0.7555	-2.4849	LIVING	0	7.9889535457
TCGA-AG-3727-01	TCGA-AG-3727	78	Female	C19	Yes	-1.1823	-0.6782	-2.5094	LIVING	0	0.9862905612
TCGA-AG-3728-01	TCGA-AG-3728	73	Male	C20	Yes	-0.6403	-0.648	-2.173	LIVING	0	29.98323306
TCGA-AG-3731-01	TCGA-AG-3731	65	Male	C20	Yes	1.4533	1.7533	0.6588	LIVING	0	37.018772397
TCGA-AG-3732-01	TCGA-AG-3732	78	Female	C19	Yes	0.4055	-0.1919	-0.7507	LIVING	0	32.974981096
TCGA-AG-3742-01	TCGA-AG-3742	85	Female	C18.9	Yes	0.1267	-0.5313	1.8286	LIVING	0	0.9862905612
TCGA-AG-3878-01	TCGA-AG-3878	64	Male	C20	Yes	-0.6886	-0.1091	-2.1138	LIVING	0	0.9862905612
TCGA-AG-3881-01	TCGA-AG-3881	83	Female	C80.1	Yes	-0.8594	-0.4946	-1.934	LIVING	0	19.035407831
TCGA-AG-3882-01	TCGA-AG-3882	66	Female	C18.9	Yes	-0.2183	-0.5196	-1.8844	LIVING	0	19.98882204
TCGA-AG-3883-01	TCGA-AG-3883	69	Male	C20	Yes	-0.9128	0.076	-1.6871	LIVING	0	1.0191669132
TCGA-AG-3885-01	TCGA-AG-3885	71	Female	C20	Yes	-0.9786	-0.3796	-1.712	LIVING	0	17.950488214
TCGA-AG-3887-01	TCGA-AG-3887	68	Male	C20	Yes	-0.4078	-0.1101	-0.178	LIVING	0	36.953019693
TCGA-AG-3890-01	TCGA-AG-3890	62	Male	C20	Yes	-0.5058	-0.7229	-0.9055	LIVING	0	17.029950357
TCGA-AG-3892-01	TCGA-AG-3892	57	Female	C20	Yes	1.3094	1.4983	0.6436	LIVING	0	13.019035408
TCGA-AG-3893-01	TCGA-AG-3893	74	Male	C19	Yes	-0.4299	-0.5436	0.5019	LIVING	0	35.013314923
TCGA-AG-3894-01	TCGA-AG-3894	65	Male	C20	Yes	-0.6342	-0.7026	-0.6944	LIVING	0	14.005325969
TCGA-AG-3896-01	TCGA-AG-3896	85	Female	C20	Yes	-0.4774	-0.683	-0.402	LIVING	0	1.0191669132
TCGA-AG-3898-01	TCGA-AG-3898	61	Male	C20	Yes	0.868	-0.1012	0.9769	LIVING	0	48.03235033
TCGA-AG-3901-01	TCGA-AG-3901	67	Female	C19	Yes	0.2689	0.9196	-0.2558	LIVING	0	25.018903902
TCGA-AG-3902-01	TCGA-AG-3902	61	Male	C19	Yes	2.1917	2.4632	-0.7425	LIVING	0	32.021566887
TCGA-AG-3909-01	TCGA-AG-3909	69	Female	C19	Yes	-0.6115	-0.805	-0.5734	LIVING	0	19.98882204
TCGA-AG-3999-01	TCGA-AG-3999	61	Female	C19	Yes	-0.7549	-0.822	-0.6871	LIVING	0	28.04352829
TCGA-AG-4001-01	TCGA-AG-4001	74	Female	C19	Yes	-0.3464	-0.0468	2.079	LIVING	0	36.032481836
TCGA-AG-4005-01	TCGA-AG-4005	64	Male	C20	Yes	-0.4193	-0.6758	-0.3189	LIVING	0	14.038202321
TCGA-AG-4007-01	TCGA-AG-4007	87	Male	C18.9	Yes	-0.4501	-0.4694	-0.0257	LIVING	0	1.0191669132
TCGA-AG-4008-01	TCGA-AG-4008	63	Male	C18.9	Yes	0.3069	-0.3277	0.1458	LIVING	0	17.029950357
TCGA-AG-4015-01	TCGA-AG-4015	85	Female	C18.9	Yes	-0.215	-0.6332	1.5013	LIVING	0	0
TCGA-AG-4021-01	TCGA-AG-4021	84	Female	C20	Yes	-0.4119	-0.3054	0.0991	DECEASED	1	3.9780385968
TCGA-AG-4022-01	TCGA-AG-4022	59	Female	C20	Yes	0.2595	0.5869	1.0264	LIVING	0	46.026892856
TCGA-AG-A002-01	TCGA-AG-A002	35	Male	C20	Yes	-0.5397	-0.5274	-0.6383	LIVING	0	20.975112602
TCGA-AG-A008-01	TCGA-AG-A008	50	Female	C20	Yes	-0.4449	-0.2489	0.0009	LIVING	0	13.939573265
TCGA-AG-A00C-01	TCGA-AG-A00C	49	Female	C20	Yes	-0.6387	-0.7935	0.1512	LIVING	0	6.0163724233
TCGA-AG-A00Y-01	TCGA-AG-A00Y	68	Male	C20	Yes	1.2845	-0.2153	-0.2201	LIVING	0	23.013446428
TCGA-AG-A011-01	TCGA-AG-A011	80	Male	C20	Yes	-0.4953	-0.4182	-0.5276	LIVING	0	37.018772397
TCGA-AG-A015-01	TCGA-AG-A015	64	Female	C20	Yes	-0.7574	-0.5176	0.4427	LIVING	0	36.032481836
TCGA-AG-A016-01	TCGA-AG-A016	55	Male	C20	Yes	-1.0006	-0.9571	-0.458	LIVING	0	9.073873163
TCGA-AG-A01J-01	TCGA-AG-A01J	59	Female	C20	Yes	-0.7347	-0.3465	0.4374	LIVING	0	1.0191669132
TCGA-AG-A01L-01	TCGA-AG-A01L	58	Male	C20	Yes	-0.6903	-0.6965	-0.418	LIVING	0	0
TCGA-AG-A01N-01	TCGA-AG-A01N	68	Female	C20	Yes	-0.5766	-0.8941	1.4815	LIVING	0	31.002399974
TCGA-AG-A01W-01	TCGA-AG-A01W	67	Female	C20	Yes	0.8675	0.0109	2.1449	LIVING	0	0
TCGA-AG-A01Y-01	TCGA-AG-A01Y	49	Female	C20	Yes	2.7399	0.5434	0.1516	LIVING	0	0
TCGA-AG-A020-01	TCGA-AG-A020	57	Female	C20	Yes	-0.1678	-0.4548	0.9002	LIVING	0	1.0191669132
TCGA-AG-A025-01	TCGA-AG-A025	62	Female	C20	Yes	-0.6432	-0.6393	-0.1846	LIVING	0	49.972055101
TCGA-AG-A026-01	TCGA-AG-A026	66	Male	C20	Yes	-0.8779	-0.8043	1.1609	DECEASED	1	1.9397047704
TCGA-AG-A02G-01	TCGA-AG-A02G	66	Male	C20	Yes	-0.4505	-0.9305	0.411	DECEASED	1	38.958477167
TCGA-AG-A02N-01	TCGA-AG-A02N	67	Male	C20	Yes	0.5712	0.0053	0.0633	LIVING	0	61.971923595
TCGA-AG-A02X-01	TCGA-AG-A02X	77	Male	C20	Yes	-0.6015	-0.7465	-0.1204	LIVING	0	40.996810994
TCGA-AG-A032-01	TCGA-AG-A032	68	Male	C20	Yes	-0.7815	-0.6106	0.5676	LIVING	0	38.03793931
TCGA-AH-6544-01	TCGA-AH-6544	60	Male	C19	Yes	-0.5568	-0.7568	1.4775	LIVING	0	38.563960943
TCGA-AH-6547-01	TCGA-AH-6547	79	Female	C19	Yes	0.3653	1.1082	-1.1092	DECEASED	1	2.498602755
TCGA-AH-6643-01	TCGA-AH-6643	50	Male	C19	Yes	-0.3268	-0.5203	0.571	DECEASED	1	43.199526581
TCGA-AH-6644-01	TCGA-AH-6644	73	Male	C19	Yes	0.4218	-0.2363	2.1767	LIVING	0	27.55038301
TCGA-AH-6897-01	TCGA-AH-6897	48	Male	C19	Yes	-0.1867	0.0177	-0.4477	LIVING	0	26.43258704
TCGA-AH-6903-01	TCGA-AH-6903	46	Male	C19	Yes	-0.5666	-0.5418	0.4105	LIVING	0	19.462800408
TCGA-CI-6619-01	TCGA-CI-6619	41	Male	C20	Yes	0.2633	0.9979	1.5765	LIVING	0	6.0492487754
TCGA-CI-6620-01	TCGA-CI-6620	41	Female	C20	Yes	-0.6058	-0.6385	0.7113	LIVING	0	33.172239208
TCGA-CI-6621-01	TCGA-CI-6621	63	Male	C20	Yes	0.8462	1.4209	0.2705	LIVING	0	13.775191505
TCGA-CI-6622-01	TCGA-CI-6622	74	Male	C20	Yes	-0.7449	-0.592	-0.0415	LIVING	0	44.777591478
TCGA-CI-6623-01	TCGA-CI-6623	44	Male	C20	Yes	-0.3893	-0.6299	1.8963	LIVING	0	47.440575994
TCGA-CI-6624-01	TCGA-CI-6624	53	Female	C20	Yes	-0.0608	-0.16	0.6065	LIVING	0	48.196732091
TCGA-CL-4957-01	TCGA-CL-4957	79	Female	C20	Yes	-0.4516	-0.6495	1.109	LIVING	0	13.972449617
TCGA-CL-5917-01	TCGA-CL-5917	71	Female	C19	Yes	-0.1448	-0.6656	1.3777	LIVING	0	78.114212447
TCGA-CL-5918-01	TCGA-CL-5918	90	Female	C20	Yes	-0.6151	-0.6768	2.7141	LIVING	0	7.1670447447
TCGA-DC-4745-01	TCGA-DC-4745	49	Female	C19	Yes	-0.655	-0.6364	4.6502	LIVING	0	21.007988954
TCGA-DC-4749-01	TCGA-DC-4749	57	Male	C19	Yes	-0.6512	-0.5386	2.8502	LIVING	0	25.051780254
TCGA-DC-5337-01	TCGA-DC-5337	69	Male	C19	Yes	-0.2615	-0.4397	1.8672	LIVING	0	26.038070816
TCGA-DC-5869-01	TCGA-DC-5869	62	Female	C20	Yes	-0.2529	-0.4972	2.2399	LIVING	0	31.002399974
TCGA-DC-6154-01	TCGA-DC-6154	57	Female	C19	Yes	-0.8835	-0.6427	0.2277	LIVING	0	11.999868495
TCGA-DC-6155-01	TCGA-DC-6155	31	Female	C19	Yes	-1.189	-0.9921	0.2167	LIVING	0	13.972449617
TCGA-DC-6156-01	TCGA-DC-6156	62	Male	C19	Yes	0.9743	0.3604	0.6576	LIVING	0	31.002399974
TCGA-DC-6157-01	TCGA-DC-6157	48	Male	C19	Yes	-0.134	-0.4384	1.9763	LIVING	0	51.977512575
TCGA-DC-6158-01	TCGA-DC-6158	70	Male	C20	Yes	2.8909	1.0571	1.2386	DECEASED	1	10.980701581
TCGA-DC-6160-01	TCGA-DC-6160	68	Male	C19	Yes	0.3327	0.564	0.8743	LIVING	0	44.021435382
TCGA-DC-6681-01	TCGA-DC-6681	70	Female	C19	Yes	-0.822	-0.73	-0.5228	LIVING	0	25.972318112
TCGA-DC-6682-01	TCGA-DC-6682	57	Male	C19	Yes	0.6739	-0.1813	1.5818	LIVING	0	25.051780254
TCGA-DC-6683-01	TCGA-DC-6683	43	Male	C19	Yes	-0.3595	-0.7174	1.4935	LIVING	0	25.051780254
TCGA-DT-5265-01	TCGA-DT-5265	51	Male	C20	Yes	0.0331	-0.4957	1.2409	LIVING	0	12.624519183
TCGA-DY-A0XA-01	TCGA-DY-A0XA	57	Female	C19	Yes	-0.9006	-0.7017	3.0535	LIVING	0	126.44244995
TCGA-DY-A1DC-01	TCGA-DY-A1DC	72	Female	C19	Yes	-0.3293	-0.6468	3.3682	DECEASED	1	41.358450866
TCGA-DY-A1DD-01	TCGA-DY-A1DD	77	Female	C19	Yes	-1.0472	-0.8894	2.2209	DECEASED	1	57.237728902
TCGA-DY-A1DE-01	TCGA-DY-A1DE	56	Female	C20	Yes	2.6885	-0.0063	2.1688	LIVING	0	129.26981622
TCGA-DY-A1DF-01	TCGA-DY-A1DF	73	Female	C19	Yes	-0.942	-0.891	2.5921	DECEASED	1	24.131242397
TCGA-DY-A1DG-01	TCGA-DY-A1DG	75	Male	C20	Yes	-0.5746	-0.8714	0.1327	DECEASED	1	51.484367295
TCGA-DY-A1H8-01	TCGA-DY-A1H8	77	Female	C20	Yes	-1.0321	0.1008	1.5974	DECEASED	1	32.613341224
TCGA-EF-5830-01	TCGA-EF-5830	54	Male	C20	Yes	-0.2698	-0.702	1.8713	LIVING	0	3.4848933162
TCGA-EF-5831-01	TCGA-EF-5831	72	Male	C20	Yes	0.2143	-0.6613	3.2346	LIVING	0	4.1752967091
TCGA-EI-6506-01	TCGA-EI-6506	78	Female	C20	Yes	-0.1236	1.6625	-0.4614	LIVING	0	20.547720025
TCGA-EI-6507-01	TCGA-EI-6507	60	Male	C20	Yes	0.0597	2.3884	-0.538	LIVING	0	19.955945688
TCGA-EI-6508-01	TCGA-EI-6508	48	Female	C20	Yes	-0.8344	-0.6488	5.2521	LIVING	0	20.909359897
TCGA-EI-6509-01	TCGA-EI-6509	53	Male	C20	Yes	-0.5075	-0.8228	0.8764	LIVING	0	16.997074005
TCGA-EI-6510-01	TCGA-EI-6510	77	Female	C20	Yes	-0.5117	-0.6245	0.7241	LIVING	0	18.279251734
TCGA-EI-6511-01	TCGA-EI-6511	52	Male	C20	Yes	1.8942	2.9149	1.4775	LIVING	0	15.846401683
TCGA-EI-6512-01	TCGA-EI-6512	64	Female	C20	Yes	-0.1574	0.9145	0.4275	LIVING	0	17.687477398
TCGA-EI-6513-01	TCGA-EI-6513	59	Male	C20	Yes	1.1014	0.0621	4.3225	LIVING	0	16.339546964
TCGA-EI-6514-01	TCGA-EI-6514	59	Female	C20	Yes	-0.4088	-0.6268	1.7279	LIVING	0	16.306670612
TCGA-EI-6881-01	TCGA-EI-6881	60	Male	C20	Yes	-0.2192	0.4113	0.4123	LIVING	0	16.405299668
TCGA-EI-6882-01	TCGA-EI-6882	59	Male	C20	Yes	0.5695	0.9553	-0.1169	LIVING	0	8.6136042345
TCGA-EI-6883-01	TCGA-EI-6883	63	Male	C20	Yes	0.1088	-0.156	1.2118	LIVING	0	11.506723214
TCGA-EI-6884-01	TCGA-EI-6884	71	Male	C20	Yes	-0.0604	-0.2944	1.1329	LIVING	0	10.783443469
TCGA-EI-6885-01	TCGA-EI-6885	57	Female	C20	Yes	0.3122	1.6777	2.3237	LIVING	0	13.643686097
TCGA-EI-6917-01	TCGA-EI-6917	33	Male	C20	Yes	2.9265	3.4206	0.4296	LIVING	0	17.457342933
TCGA-EI-7002-01	TCGA-EI-7002	58	Male	C20	Yes	-0.4522	-0.0626	0.5995	LIVING	0	11.966992143
TCGA-EI-7004-01	TCGA-EI-7004	37	Female	C19	Yes	-0.1388	0.6067	0.1241	LIVING	0	8.4492224743
TCGA-F5-6464-01	TCGA-F5-6464	77	Female	C19	Yes	1.4958	1.2264	-0.3027	DECEASED	1	9.9615346681
TCGA-F5-6465-01	TCGA-F5-6465	64	Female	C19	Yes	0.0421	0.6446	-0.2601	LIVING	0	49.511786172
TCGA-F5-6571-01	TCGA-F5-6571	62	Female	C20	Yes	0.1229	0.9847	-0.4439	LIVING	0	42.344741427
TCGA-F5-6702-01	TCGA-F5-6702	71	Male	C19	Yes	0.3466	0.5842	-0.01	LIVING	0	14.860111122
TCGA-F5-6810-01	TCGA-F5-6810	71	Male	C20	Yes	0.0126	0.0288	2.5648	NA	NA	NA
TCGA-F5-6811-01	TCGA-F5-6811	72	Female	C19	Yes	1.1417	-0.2015	1.4221	LIVING	0	32.185948647
TCGA-F5-6812-01	TCGA-F5-6812	67	Male	C49.4	Yes	1.9689	0.0797	1.6461	LIVING	0	36.492750764
TCGA-F5-6813-01	TCGA-F5-6813	70	Male	C49.4	Yes	0.5124	-0.3826	1.4789	DECEASED	1	19.66005852
TCGA-F5-6814-01	TCGA-F5-6814	57	Male	C20	Yes	1.5131	17.107	-0.3864	LIVING	0	37.183154157
TCGA-F5-6861-01	TCGA-F5-6861	60	Female	C20	Yes	-0.3899	-0.6931	0.0691	LIVING	0	38.136568366
TCGA-F5-6863-01	TCGA-F5-6863	71	Female	C20	Yes	-0.4679	-0.8243	1.2574	DECEASED	1	11.868363086
TCGA-F5-6864-01	TCGA-F5-6864	74	Female	C20	Yes	-0.2151	-0.5262	0.8902	LIVING	0	12.460137423
TCGA-G5-6641-01	TCGA-G5-6641	67	Male	C19	Yes	-0.8221	-0.738	0.0671	LIVING	0	26.43258704

## Sheet: legends
Dataset EV1: Patients list for clinical analysis
column header	legends
SAMPLE_ID	TCGA identifier of the sample
PATIENT_ID	TCGA identifier of the patient
AGE	age of the patient at the sampling
SEX	gender of the patient
ICD_10	ICD10 clinical code classification
INFORMED_CONSENT_VERIFIED	validation of the patient consentment
STAT1	RNAseq expression (z-score) of STAT1
CD274	RNAseq expression (z-score) of CD274
CBX3	RNAseq expression (z-score) of CBX3
OS_STATUS_STRING	overall status as string
OS_STATUS_CODE	overall status as integrer
OS_MONTHS	overall time in months
