# Supplementary material for: CBX3 antagonizes IFNγ/STAT1/PD-L1 axis to modulate colon inflammation and CRC chemosensitivity
Source: EMBO Mol Med. 2024 Apr 29;16(6):10. doi: 10.1038/s44321-024-00066-6 (PMC11178889; doi:10.1038/s44321-024-00066-6)
Supplement: Supplementary file 4 — Source data Fig. 1 [file 44321_2024_66_MOESM4_ESM.zip]

Archive with 48 entries (39 files):
- Figure 1/1B/
- Figure 1/1B/40x may19026 HP1gamme1.tif_files/
- Figure 1/1B/40x may19026 HP1gamme1.tif_files/40x may19026 HP1gamme 1_h0b0c1x0-2752y0-2208.tif
- Figure 1/1B/40x may19026 HP1gamme1.tif_files/40x may19026 HP1gamme 1_h0b0c2x0-2752y0-2208.tif
- Figure 1/1B/40x may19026 HP1gamme1.tif_files/40x may19026 HP1gamme1_h0b0c1x0-2752y0-2208.tif_metadata.xml
- Figure 1/1B/40x may19026 HP1gamme1.tif_files/40x may19026 HP1gamme1_h0b0c2x0-2752y0-2208.tif_metadata.xml
- Figure 1/1B/40x may19026 HP1gamme1.tif_files/40x may19026HP1gamma 1.tif_metadata.xml
- Figure 1/1B/40x may19026 HP1gamme1.tif_files/40x may19026HP1gamma 1_h0b0c0x0-2752y0-2208.tif
- Figure 1/1B/40x may19026 HP1gamme1.tif_files/40x may19026HP1gamma.tif
- Figure 1/1B/40x may19026 HP1gamme1.tif_files/40x may19026HP1gamme 1_h0b0c0x0-2752y0-2208.tif_metadata.xml
- Figure 1/1B/40x may19032 HP1gamme 2.tif_files/
- Figure 1/1B/40x may19032 HP1gamme 2.tif_files/40x may19032 HP1gamme  2 bar.tif
- Figure 1/1B/40x may19032 HP1gamme 2.tif_files/40x may19032 HP1gamme  2_h0b0c0x0-2752y0-2208.tif
- Figure 1/1B/40x may19032 HP1gamme 2.tif_files/40x may19032 HP1gamme 2.tif_metadata.xml
- Figure 1/1B/40x may19032 HP1gamme 2.tif_files/40x may19032 HP1gamme 2_h0b0c0x0-2752y0-2208.tif_metadata.xml
- Figure 1/1B/40x may19032 HP1gamme 2.tif_files/40x may19032 HP1gamme 2_h0b0c1x0-2752y0-2208.tif
- Figure 1/1B/40x may19032 HP1gamme 2.tif_files/40x may19032 HP1gamme 2_h0b0c1x0-2752y0-2208.tif_metadata.xml
- Figure 1/1B/40x may19032 HP1gamme 2.tif_files/40x may19032 HP1gamme 2_h0b0c2x0-2752y0-2208.tif
- Figure 1/1B/40x may19032 HP1gamme 2.tif_files/40x may19032 HP1gamme 2_h0b0c2x0-2752y0-2208.tif_metadata.xml
- Figure 1/1C/
- Figure 1/1C/19026 proxim KO.jpg
- Figure 1/1C/19030 proxim WT.jpg
- Figure 1/1C/20007 proxim KO bis.jpg
- Figure 1/1C/20011 proxim WT.jpg
- Figure 1/1D/
- Figure 1/1D/1 year CD4.xlsx
- Figure 1/1D/1 year CD8.xlsx
- Figure 1/1D/Day7 CD4.xlsx
- Figure 1/1D/Day7 CD8.xlsx
- Figure 1/1E/
- Figure 1/1E/19030WT_20.0x.tif
- Figure 1/1E/Ly6G19026KO_20.0x.jpg
- Figure 1/1E/Ly6G20010KO_20.0xbis.jpg
- Figure 1/1E/Ly6G20013WT_20.0x.jpg
- Figure 1/1F/
- Figure 1/1F/1 year CD68.xlsx
- Figure 1/1F/12 months Ly6G.xlsx
- Figure 1/1F/day7 CD68.xlsx
- Figure 1/1F/Day7 ly6G.xlsx
- Figure 1/1G/
- Figure 1/1G/Nov20007KO.tif (RGB).tif
- Figure 1/1G/Nov20013WT.tif (RGB).tif
- Figure 1/1H/
- Figure 1/1H/CD4 lymphocyte nodule.tif
- Figure 1/1H/Nov20012_15.2x.tif
- Figure 1/1H/Nov2008_15.2x.jpg
- Figure 1/1H/Nov2009_15.2x.jpg
- Figure 1/1H/resume.tif
