# Supplementary material for: CBX3 antagonizes IFNγ/STAT1/PD-L1 axis to modulate colon inflammation and CRC chemosensitivity
Source: EMBO Mol Med. 2024 Apr 29;16(6):10. doi: 10.1038/s44321-024-00066-6 (PMC11178889; doi:10.1038/s44321-024-00066-6)
Supplement: Supplementary file 4 — Source data Fig. 1 [file 44321_2024_66_MOESM4_ESM.zip › Figure 1/1B/40x may19032 HP1gamme 2.tif_files/40x may19032 HP1gamme 2.tif_metadata.xml]

<?xml version="1.0" encoding="utf-8"?>
<ImageMetadata>
  <Experiment Version="1.1">
    <RunMode>OptimizeBeforePerformEnabled, PreventColibriOptimizations</RunMode>
    <OriginalRunMode>ValidateAndAdaptBeforePerformEnabled, OptimizeBeforePerformEnabled</OriginalRunMode>
    <BeforeHardwareSetting>Debut experience</BeforeHardwareSetting>
    <AfterHardwareSetting>Lights OFF</AfterHardwareSetting>
    <ExperimentBlockIndex>0</ExperimentBlockIndex>
    <IsSegmented>false</IsSegmented>
    <IsStandardMode>true</IsStandardMode>
    <ImageName>D:\Users\zeiss-service\Pictures\temp\Snap-39785.czi</ImageName>
    <AutoSave IsActivated="false" EnableSingleFileSave="false">
      <StorageFolder>D:\Users\zeiss-service\Pictures</StorageFolder>
      <Name></Name>
      <IsAutoSubFolder>true</IsAutoSubFolder>
      <IsAutoSubFolderExternal>true</IsAutoSubFolderExternal>
      <IsClosedOnCompletion>false</IsClosedOnCompletion>
      <SingleFileSaveFormat>TIFF</SingleFileSaveFormat>
      <ConvertTo8Bit>false</ConvertTo8Bit>
      <AddXmlMetadata>false</AddXmlMetadata>
      <ApplyDisplayMappings>false</ApplyDisplayMappings>
      <SaveOriginalData>true</SaveOriginalData>
      <UseChannelNames>false</UseChannelNames>
      <Quality>100</Quality>
      <CompressionMethod></CompressionMethod>
      <SingleFileSaveDestinationFolder>D:\Users\zeiss-service\Pictures</SingleFileSaveDestinationFolder>
    </AutoSave>
    <BlockExecutionOrder>1</BlockExecutionOrder>
    <LoopDefinitions></LoopDefinitions>
    <ExperimentBlocks>
      <AcquisitionBlock IsActivated="true" BlockReference="635545083714423655">
        <RunMode>ComponentUpdateEnabled, StateUpdateEnabled</RunMode>
        <SubDimensionSetups>
          <MultiTrackSetup IsActivated="true">
            <IsTIRFAngleSynchronized>true</IsTIRFAngleSynchronized>
            <Track IsActivated="true" IsSelected="false">
              <BeforeHardwareSetting>DAPI</BeforeHardwareSetting>
              <AfterHardwareSetting>Lights OFF_Clone</AfterHardwareSetting>
              <ZStackMode>Yes</ZStackMode>
              <UseZStackCenter>true</UseZStackCenter>
              <ZStackSliceIndex>1</ZStackSliceIndex>
              <IsDisabledForApoTome>false</IsDisabledForApoTome>
              <FocusOffset>0</FocusOffset>
              <DirectDevice>MTBHXPLamp</DirectDevice>
              <Channels>
                <Channel IsActivated="true" IsSelected="false" ChannelSetupId="635545084637316441" InstanceId="635545084637316441" Name="DAPI" Description="">
                  <Color>#FF0000FF</Color>
                  <PixelShiftX>0</PixelShiftX>
                  <PixelShiftY>0</PixelShiftY>
                  <DataGrabberSetup>
                    <CameraFrameSetup Id="MTBCamera_MTBSideportChanger_Left.Axiocam506m">
                      <ExposureTime IsActivated="true">110</ExposureTime>
                      <Adjust IsActivated="true">1</Adjust>
                      <AutoExposure IsActivated="true">false</AutoExposure>
                      <ShadingReference IsActivated="true">false</ShadingReference>
                      <ShadingReferenceSource IsActivated="true">1</ShadingReferenceSource>
                    </CameraFrameSetup>
                  </DataGrabberSetup>
                  <AdditionalDyeInformation>
                    <ShortName>DAPI</ShortName>
                    <IlluminationType>Fluorescence</IlluminationType>
                    <DyeMaxEmission>465</DyeMaxEmission>
                    <DyeMaxExcitation>353</DyeMaxExcitation>
                    <DyeId>McNamara-Boswell-0434</DyeId>
                    <DyeDatabaseId>66071726-cbd4-4c41-b371-0a6eee4ae9c5</DyeDatabaseId>
                  </AdditionalDyeInformation>
                  <FluorescenceDye>
                    <Name>DAPI</Name>
                    <ShortName>DAPI</ShortName>
                    <Description></Description>
                    <IlluminationType>Fluorescence</IlluminationType>
                    <ContrastMethods>ReflectedLightFluorescence</ContrastMethods>
                    <ContrastTypes>Unknown</ContrastTypes>
                    <Color>#FF00A0FF</Color>
                    <dye_id>McNamara-Boswell-0434</dye_id>
                    <collection_id>66071726-cbd4-4c41-b371-0a6eee4ae9c5</collection_id>
                  </FluorescenceDye>
                </Channel>
              </Channels>
            </Track>
            <Track IsActivated="true" IsSelected="false">
              <BeforeHardwareSetting>Before [Cy3]</BeforeHardwareSetting>
              <AfterHardwareSetting>After [Cy3]</AfterHardwareSetting>
              <ZStackMode>Yes</ZStackMode>
              <UseZStackCenter>true</UseZStackCenter>
              <ZStackSliceIndex>1</ZStackSliceIndex>
              <IsDisabledForApoTome>false</IsDisabledForApoTome>
              <FocusOffset>0</FocusOffset>
              <DirectDevice>MTBHXPLamp</DirectDevice>
              <Channels>
                <Channel IsActivated="true" IsSelected="false" ChannelSetupId="637540927683031960" InstanceId="637540927683031960" Name="Cy3" Description="">
                  <Color>#FFFFAD00</Color>
                  <PixelShiftX>0</PixelShiftX>
                  <PixelShiftY>0</PixelShiftY>
                  <DataGrabberSetup>
                    <CameraFrameSetup Id="MTBCamera_MTBSideportChanger_Left.Axiocam506m">
                      <ExposureTime IsActivated="true">1000</ExposureTime>
                      <Adjust IsActivated="true">1</Adjust>
                      <AutoExposure IsActivated="true">false</AutoExposure>
                      <ShadingReference IsActivated="true">false</ShadingReference>
                      <ShadingReferenceSource IsActivated="true">1</ShadingReferenceSource>
                    </CameraFrameSetup>
                  </DataGrabberSetup>
                  <AdditionalDyeInformation>
                    <ShortName>Cy3</ShortName>
                    <IlluminationType>Fluorescence</IlluminationType>
                    <DyeMaxEmission>561</DyeMaxEmission>
                    <DyeMaxExcitation>548</DyeMaxExcitation>
                    <DyeId>McNamara-Boswell-0615</DyeId>
                    <DyeDatabaseId>66071726-cbd4-4c41-b371-0a6eee4ae9c5</DyeDatabaseId>
                  </AdditionalDyeInformation>
                  <FluorescenceDye>
                    <Name>Cy3</Name>
                    <ShortName>Cy3</ShortName>
                    <Description></Description>
                    <IlluminationType>Fluorescence</IlluminationType>
                    <ContrastMethods>ReflectedLightFluorescence</ContrastMethods>
                    <ContrastTypes>Unknown</ContrastTypes>
                    <Color>#FFFFAD00</Color>
                    <dye_id>McNamara-Boswell-0615</dye_id>
                    <collection_id>66071726-cbd4-4c41-b371-0a6eee4ae9c5</collection_id>
                  </FluorescenceDye>
                </Channel>
              </Channels>
            </Track>
            <Track IsActivated="true" IsSelected="true">
              <BeforeHardwareSetting>Before [AF480]</BeforeHardwareSetting>
              <AfterHardwareSetting>After [AF480]</AfterHardwareSetting>
              <ZStackMode>Yes</ZStackMode>
              <UseZStackCenter>true</UseZStackCenter>
              <ZStackSliceIndex>1</ZStackSliceIndex>
              <IsDisabledForApoTome>false</IsDisabledForApoTome>
              <FocusOffset>0</FocusOffset>
              <DirectDevice>MTBHXPLamp</DirectDevice>
              <Channels>
                <Channel IsActivated="true" IsSelected="true" ChannelSetupId="637540927736475021" InstanceId="637540927736475021" Name="Alexa Fluor 488" Description="">
                  <Color>#FF00FF33</Color>
                  <PixelShiftX>0</PixelShiftX>
                  <PixelShiftY>0</PixelShiftY>
                  <DataGrabberSetup>
                    <CameraFrameSetup Id="MTBCamera_MTBSideportChanger_Left.Axiocam506m">
                      <ExposureTime IsActivated="true">3000</ExposureTime>
                      <Adjust IsActivated="true">1</Adjust>
                      <AutoExposure IsActivated="true">false</AutoExposure>
                      <ShadingReference IsActivated="true">false</ShadingReference>
                      <ShadingReferenceSource IsActivated="true">1</ShadingReferenceSource>
                    </CameraFrameSetup>
                  </DataGrabberSetup>
                  <AdditionalDyeInformation>
                    <ShortName>AF480</ShortName>
                    <IlluminationType>Fluorescence</IlluminationType>
                    <DyeMaxEmission>517</DyeMaxEmission>
                    <DyeMaxExcitation>493</DyeMaxExcitation>
                    <DyeId>McNamara-Boswell-0038</DyeId>
                    <DyeDatabaseId>66071726-cbd4-4c41-b371-0a6eee4ae9c5</DyeDatabaseId>
                  </AdditionalDyeInformation>
                  <FluorescenceDye>
                    <Name>Alexa Fluor 488</Name>
                    <ShortName>AF480</ShortName>
                    <Description></Description>
                    <IlluminationType>Fluorescence</IlluminationType>
                    <ContrastMethods>ReflectedLightFluorescence</ContrastMethods>
                    <ContrastTypes>Unknown</ContrastTypes>
                    <Color>#FF00FF33</Color>
                    <dye_id>McNamara-Boswell-0038</dye_id>
                    <collection_id>66071726-cbd4-4c41-b371-0a6eee4ae9c5</collection_id>
                  </FluorescenceDye>
                </Channel>
              </Channels>
            </Track>
            <SubDimensionSetups>
              <ApoTomePhaseSetup IsActivated="true">
                <PhaseCount>5</PhaseCount>
                <SubDimensionSetups></SubDimensionSetups>
              </ApoTomePhaseSetup>
            </SubDimensionSetups>
          </MultiTrackSetup>
          <RegionsSetup IsActivated="false">
            <SampleHolder>
              <Overlap>0.1</Overlap>
              <ScanMode>Comb</ScanMode>
              <PositionedRegionsScanMode>FirstYThenX</PositionedRegionsScanMode>
              <TemplateShapesScanMode>Comb</TemplateShapesScanMode>
              <IsConstantTiles>false</IsConstantTiles>
              <TileRegionAnchorMode>Center</TileRegionAnchorMode>
              <StageReferencePoint>0,0</StageReferencePoint>
              <UseStageBacklashCorrection>false</UseStageBacklashCorrection>
              <UseFocusBacklashCorrection>false</UseFocusBacklashCorrection>
              <IsOptimizedPositionedRegionsSorting>true</IsOptimizedPositionedRegionsSorting>
              <IsOptimizedTemplateShapesSorting>true</IsOptimizedTemplateShapesSorting>
              <UseStageContinualSpeed>false</UseStageContinualSpeed>
              <StageContinualSpeed>1</StageContinualSpeed>
              <MoveToLoadPositionBetweenShapes>false</MoveToLoadPositionBetweenShapes>
              <SplitScenesInSeparateFiles>false</SplitScenesInSeparateFiles>
              <TileRegionCoveringMode>AlignedToLocalTileRegion</TileRegionCoveringMode>
              <TileRegionAllowedScanArea>Empty</TileRegionAllowedScanArea>
              <TemplateShapesFillGrade>1</TemplateShapesFillGrade>
              <IsOnlineStitchingEnabled>false</IsOnlineStitchingEnabled>
              <IsOnlinePyramidEnabled>true</IsOnlinePyramidEnabled>
              <GlobalInterpolationExpansionDegree>1</GlobalInterpolationExpansionDegree>
              <LocalInterpolationExpansionDegree>1</LocalInterpolationExpansionDegree>
              <IsFocusSurfaceOutlierRemovingEnabled>true</IsFocusSurfaceOutlierRemovingEnabled>
              <FocusSurfaceOutlierExpansionDegree>1</FocusSurfaceOutlierExpansionDegree>
              <FocusSurfaceOutlierThresholdSigma>2.75</FocusSurfaceOutlierThresholdSigma>
              <OnlineStitchingParameter>
                <UseFocusReferenceChannel>true</UseFocusReferenceChannel>
                <ReferenceChannelId>0</ReferenceChannelId>
              </OnlineStitchingParameter>
              <TileRegions></TileRegions>
              <SingleTileRegions></SingleTileRegions>
              <SingleTileRegionArrays></SingleTileRegionArrays>
            </SampleHolder>
            <SubDimensionSetups></SubDimensionSetups>
          </RegionsSetup>
          <TilesSetup IsActivated="false">
            <SubDimensionSetups></SubDimensionSetups>
          </TilesSetup>
          <ZStackSetup IsActivated="false">
            <IsCenterMode>false</IsCenterMode>
            <IsIntervalKept>true</IsIntervalKept>
            <Offset>0</Offset>
            <UseFocusBacklashCorrection>false</UseFocusBacklashCorrection>
            <First>
              <Distance>
                <Value>-2E-06</Value>
                <DefaultUnitFormat>um</DefaultUnitFormat>
              </Distance>
            </First>
            <Last>
              <Distance>
                <Value>2E-06</Value>
                <DefaultUnitFormat>um</DefaultUnitFormat>
              </Distance>
            </Last>
            <Interval>
              <Distance>
                <Value>1E-06</Value>
                <DefaultUnitFormat>um</DefaultUnitFormat>
              </Distance>
            </Interval>
            <SubDimensionSetups></SubDimensionSetups>
          </ZStackSetup>
          <PanoramaSetup IsActivated="false">
            <SubDimensionSetups></SubDimensionSetups>
          </PanoramaSetup>
          <FocusMapSetup IsActivated="false">
            <IsRelativ>false</IsRelativ>
            <StoreImageAtFocus>false</StoreImageAtFocus>
            <StoreImageZstack>false</StoreImageZstack>
            <SkipSharpnessMeasure>false</SkipSharpnessMeasure>
            <UseAdaptiveFPDistribution>false</UseAdaptiveFPDistribution>
            <LowerLimit>0</LowerLimit>
            <UpperLimit>0</UpperLimit>
            <FmapMagicOffset>0</FmapMagicOffset>
            <StepSize>0</StepSize>
            <ScanFrameRate>0</ScanFrameRate>
            <PositioningForerun>0</PositioningForerun>
            <TlFlashIntensity>0</TlFlashIntensity>
            <SharpnessSearchMinimumRelativePeakHeight>1.005</SharpnessSearchMinimumRelativePeakHeight>
            <SharpnessSearchMinimumSignalToBackgroundRatio>1.06</SharpnessSearchMinimumSignalToBackgroundRatio>
            <SharpnessSearchMinimumSignalToNoiseRatio>3</SharpnessSearchMinimumSignalToNoiseRatio>
            <SharpnessMeasureSet Aggregator="RootMeanSquare"></SharpnessMeasureSet>
            <FocusPointStrategySet>
              <MaxNumberOfPoints>24</MaxNumberOfPoints>
              <FocusPointStrategies></FocusPointStrategies>
            </FocusPointStrategySet>
            <SubDimensionSetups></SubDimensionSetups>
          </FocusMapSetup>
          <HalfPupilSetup IsActivated="false">
            <StartAngle>0</StartAngle>
            <SubDimensionSetups></SubDimensionSetups>
          </HalfPupilSetup>
          <LineScanSetup IsActivated="false">
            <IsBrightfield>false</IsBrightfield>
            <ScanFrameRate>0</ScanFrameRate>
            <PositioningForerun>0</PositioningForerun>
            <TlFlashIntensity>0</TlFlashIntensity>
            <FmapMagicOffset>0</FmapMagicOffset>
            <SubDimensionSetups></SubDimensionSetups>
          </LineScanSetup>
          <LiveSetup IsActivated="false">
            <SubDimensionSetups></SubDimensionSetups>
            <Channels></Channels>
          </LiveSetup>
          <TimeSeriesSetup IsActivated="false">
            <IsInteractive>true</IsInteractive>
            <IsLongAsPossible>false</IsLongAsPossible>
            <IsBurstMode>false</IsBurstMode>
            <Duration>
              <Cycles>1</Cycles>
            </Duration>
            <IsFastAsPossible>false</IsFastAsPossible>
            <Interval>
              <TimeSpan>
                <Value>0</Value>
                <DefaultUnitFormat>ms</DefaultUnitFormat>
              </TimeSpan>
            </Interval>
            <BeforeHardwareSetting></BeforeHardwareSetting>
            <AfterHardwareSetting></AfterHardwareSetting>
            <StartMode>
              <Manual></Manual>
            </StartMode>
            <StopMode>
              <Manual></Manual>
            </StopMode>
            <PauseBeginMode>
              <Manual></Manual>
            </PauseBeginMode>
            <PauseEndMode>
              <Manual></Manual>
            </PauseEndMode>
            <SubDimensionSetups></SubDimensionSetups>
          </TimeSeriesSetup>
          <CorrelativeSetup IsActivated="false">
            <HolderDocument>
              <Image></Image>
              <Delta1To2>
                <X>0</X>
                <Y>0</Y>
              </Delta1To2>
              <Delta2To3>
                <X>0</X>
                <Y>0</Y>
              </Delta2To3>
              <HolderName></HolderName>
              <IsReadOnly>false</IsReadOnly>
              <Calibration>
                <Marker1>
                  <X>NaN</X>
                  <Y>NaN</Y>
                  <Z>NaN</Z>
                </Marker1>
                <Marker2>
                  <X>NaN</X>
                  <Y>NaN</Y>
                  <Z>NaN</Z>
                </Marker2>
                <Marker3>
                  <X>NaN</X>
                  <Y>NaN</Y>
                  <Z>NaN</Z>
                </Marker3>
              </Calibration>
            </HolderDocument>
            <SubDimensionSetups></SubDimensionSetups>
          </CorrelativeSetup>
          <CPMPixelSourceSetup IsActivated="false">
            <SubDimensionSetups></SubDimensionSetups>
          </CPMPixelSourceSetup>
          <CPMRegionsSetup IsActivated="false">
            <SampleHolder>
              <Overlap>0.1</Overlap>
              <ScanMode>Comb</ScanMode>
              <PositionedRegionsScanMode>FirstYThenX</PositionedRegionsScanMode>
              <TemplateShapesScanMode>Comb</TemplateShapesScanMode>
              <IsConstantTiles>false</IsConstantTiles>
              <TileRegionAnchorMode>Center</TileRegionAnchorMode>
              <StageReferencePoint>0,0</StageReferencePoint>
              <UseStageBacklashCorrection>false</UseStageBacklashCorrection>
              <UseFocusBacklashCorrection>false</UseFocusBacklashCorrection>
              <IsOptimizedPositionedRegionsSorting>true</IsOptimizedPositionedRegionsSorting>
              <IsOptimizedTemplateShapesSorting>true</IsOptimizedTemplateShapesSorting>
              <UseStageContinualSpeed>false</UseStageContinualSpeed>
              <StageContinualSpeed>1</StageContinualSpeed>
              <MoveToLoadPositionBetweenShapes>false</MoveToLoadPositionBetweenShapes>
              <SplitScenesInSeparateFiles>false</SplitScenesInSeparateFiles>
              <TileRegionCoveringMode>AlignedToLocalTileRegion</TileRegionCoveringMode>
              <TileRegionAllowedScanArea>Empty</TileRegionAllowedScanArea>
              <TemplateShapesFillGrade>1</TemplateShapesFillGrade>
              <IsOnlineStitchingEnabled>false</IsOnlineStitchingEnabled>
              <IsOnlinePyramidEnabled>true</IsOnlinePyramidEnabled>
              <GlobalInterpolationExpansionDegree>1</GlobalInterpolationExpansionDegree>
              <LocalInterpolationExpansionDegree>1</LocalInterpolationExpansionDegree>
              <IsFocusSurfaceOutlierRemovingEnabled>true</IsFocusSurfaceOutlierRemovingEnabled>
              <FocusSurfaceOutlierExpansionDegree>1</FocusSurfaceOutlierExpansionDegree>
              <FocusSurfaceOutlierThresholdSigma>2.75</FocusSurfaceOutlierThresholdSigma>
              <OnlineStitchingParameter>
                <UseFocusReferenceChannel>true</UseFocusReferenceChannel>
                <ReferenceChannelId>0</ReferenceChannelId>
              </OnlineStitchingParameter>
              <TileRegions></TileRegions>
              <SingleTileRegions></SingleTileRegions>
              <SingleTileRegionArrays></SingleTileRegionArrays>
            </SampleHolder>
            <SubDimensionSetups></SubDimensionSetups>
          </CPMRegionsSetup>
          <CPMTilesSetup IsActivated="false">
            <SubDimensionSetups></SubDimensionSetups>
          </CPMTilesSetup>
          <CPMTimeSeriesSetup IsActivated="false">
            <SubDimensionSetups></SubDimensionSetups>
            <Cycles>0</Cycles>
            <Manual>false</Manual>
          </CPMTimeSeriesSetup>
        </SubDimensionSetups>
        <HelperSetups>
          <AcquisitionModeSetup IsActivated="false">
            <SelectedDetector>MTBCamera_MTBSideportChanger_Left.Axiocam506m</SelectedDetector>
            <Detectors>
              <Camera Id="MTBCamera_MTBSideportChanger_Left.Axiocam506m">
                <ApplyCameraProfile Status="Valid">false</ApplyCameraProfile>
                <ApplyImageOrientation Status="Valid">true</ApplyImageOrientation>
                <ExposureTime Status="Valid" IsActivated="true">3000</ExposureTime>
                <Frame Status="Valid">0,0,2752,2208</Frame>
                <ImageOrientation Status="Valid">3</ImageOrientation>
                <ContinuousAcquisitionSafeMode Status="Valid"></ContinuousAcquisitionSafeMode>
                <EnableSignalsForFastAcq Status="Valid"></EnableSignalsForFastAcq>
                <ShadingReference Status="Valid">false</ShadingReference>
                <Resolution Status="Valid">0</Resolution>
                <BinningList Status="Valid">0</BinningList>
                <AnalogGainModeList Status="Valid">0</AnalogGainModeList>
                <LiveSpeed Status="Valid">0</LiveSpeed>
                <Trigger Status="Valid">false</Trigger>
                <TriggerMode Status="Valid">0</TriggerMode>
                <SnapShutter Status="Valid">false</SnapShutter>
                <LiveShutter Status="Valid">false</LiveShutter>
                <ShutterMode Status="Valid">0</ShutterMode>
                <ShutterOpenDelay Status="Valid">0</ShutterOpenDelay>
                <PixelClock Status="Valid">1</PixelClock>
                <ImageDeliveryBufferCount Status="Valid">4</ImageDeliveryBufferCount>
                <Adjust Status="Valid">1</Adjust>
                <AdjustFrameRate Status="Valid">false</AdjustFrameRate>
                <AutoExposure Status="Valid">false</AutoExposure>
                <AutoExposureFrame Status="Valid">Empty</AutoExposureFrame>
                <Binning Status="Valid">1,1</Binning>
                <BlackReference Status="Valid">false</BlackReference>
                <DualCameraCalibration Status="Valid">false</DualCameraCalibration>
                <DualCameraCalibrationId Status="Valid">None</DualCameraCalibrationId>
                <ExposureDelay Status="Valid">0</ExposureDelay>
                <FrameRateTarget Status="Valid">30</FrameRateTarget>
                <NoiseFilter Status="Valid">false</NoiseFilter>
                <NoiseFilterThreshold Status="Valid">1.5</NoiseFilterThreshold>
                <ReferenceImageCount Status="Valid">3</ReferenceImageCount>
                <UnsharpMask Status="Valid">false</UnsharpMask>
                <UnsharpMaskState Status="Valid"></UnsharpMaskState>
                <AutomaticTriggerControl Status="Valid">true</AutomaticTriggerControl>
                <AbortOnMissedFrames Status="Valid">true</AbortOnMissedFrames>
                <FrameTime Status="Valid">0</FrameTime>
                <ReadoutPort Status="Valid">0</ReadoutPort>
                <TileAdjustment Status="Valid">1</TileAdjustment>
                <TargetTemperature Status="Valid">18</TargetTemperature>
                <Compression Status="Valid">false</Compression>
                <ContinuousAcquisitionMode Status="Valid">0</ContinuousAcquisitionMode>
                <SequenceCount Status="Valid">0</SequenceCount>
                <SequenceProgress Status="Valid">true</SequenceProgress>
                <LEDIntensity Status="Valid">7</LEDIntensity>
                <LEDIntensityTrigger Status="Valid">5</LEDIntensityTrigger>
                <FrameRate Status="Valid">4.8</FrameRate>
                <Temperature Status="Valid">18</Temperature>
              </Camera>
            </Detectors>
            <Devices></Devices>
          </AcquisitionModeSetup>
          <BleachingSetup IsActivated="false">
            <HasStartIndex>false</HasStartIndex>
            <StartIndex>0</StartIndex>
            <HasRepetition>false</HasRepetition>
            <Repetition>1</Repetition>
            <PulseDuration>0</PulseDuration>
            <BleachingComponentId>MTBAOTF2</BleachingComponentId>
            <BleachingSetting></BleachingSetting>
          </BleachingSetup>
          <FocusSetup IsActivated="false">
            <FocusStrategy IsActivated="false">
              <StrategyMode>None</StrategyMode>
              <ReferenceChannelId>635545084637316441</ReferenceChannelId>
              <IsFocussingOnAllTracks>false</IsFocussingOnAllTracks>
              <IsFocussingBeforeAcquisition>true</IsFocussingBeforeAcquisition>
              <FixedZPosition>0</FixedZPosition>
              <UseZPositionFromTilesSetup>false</UseZPositionFromTilesSetup>
              <SupportPointsMode>FixedZPosition</SupportPointsMode>
              <FocusZStackMode>FixedZ</FocusZStackMode>
              <WaitPositionMode>CenterOfFirstRegion</WaitPositionMode>
              <WaitPositionX>0</WaitPositionX>
              <WaitPositionY>0</WaitPositionY>
              <WaitPositionZ>0</WaitPositionZ>
              <IsUpdatePositionedRegionsToClientEnabled>false</IsUpdatePositionedRegionsToClientEnabled>
              <PositionedRegionsUpdateMode>CumulatedPositions</PositionedRegionsUpdateMode>
              <BreakAfterSupportPointsDetermination>false</BreakAfterSupportPointsDetermination>
              <ErrorNotificationHints>None</ErrorNotificationHints>
              <TimeSeriesIntervalInfo>
                <IsStartWithEnabled>false</IsStartWithEnabled>
                <IsMainIntervalEnabled>true</IsMainIntervalEnabled>
                <IsSubIntervalEnabled>false</IsSubIntervalEnabled>
                <MainInterval>1</MainInterval>
                <SubInterval>1</SubInterval>
              </TimeSeriesIntervalInfo>
              <RegionsIntervalInfo>
                <IsStartWithEnabled>false</IsStartWithEnabled>
                <IsMainIntervalEnabled>false</IsMainIntervalEnabled>
                <IsSubIntervalEnabled>false</IsSubIntervalEnabled>
                <MainInterval>1</MainInterval>
                <SubInterval>1</SubInterval>
              </RegionsIntervalInfo>
              <TilesIntervalInfo>
                <IsStartWithEnabled>true</IsStartWithEnabled>
                <IsMainIntervalEnabled>true</IsMainIntervalEnabled>
                <IsSubIntervalEnabled>false</IsSubIntervalEnabled>
                <MainInterval>1</MainInterval>
                <SubInterval>1</SubInterval>
              </TilesIntervalInfo>
              <HardwareAutofocusOptions>
                <IsSupportedBySoftwareAutofocus>false</IsSupportedBySoftwareAutofocus>
              </HardwareAutofocusOptions>
              <HardwareAutofocusSupportPointsModeOptions>
                <IsSupportedBySoftwareAutofocus>false</IsSupportedBySoftwareAutofocus>
              </HardwareAutofocusSupportPointsModeOptions>
            </FocusStrategy>
            <Autofocus Id="Autofocus">
              <AutofocusStrategyMode Status="Valid">Software</AutofocusStrategyMode>
              <AutofocusSignalQualityThreshold Status="Valid">50</AutofocusSignalQualityThreshold>
            </Autofocus>
            <HardwareAutofocus Id="MTBAutoFocus">
              <Period>0</Period>
              <AutofocusMountingAngle>0</AutofocusMountingAngle>
              <AutofocusOperationMode>Exact</AutofocusOperationMode>
              <AutofocusSpecimenType>Reflective</AutofocusSpecimenType>
            </HardwareAutofocus>
            <SoftwareAutofocus>
              <AutofocusRegion>
                <X>0</X>
                <Y>0</Y>
                <DX>1</DX>
                <DY>1</DY>
              </AutofocusRegion>
              <BacklashStepsize>2</BacklashStepsize>
              <DepthOfFocus>1</DepthOfFocus>
              <DoBacklashCorrection>-1</DoBacklashCorrection>
              <DoBleachingCorrection>true</DoBleachingCorrection>
              <FactorGaussianFitStepsize>10</FactorGaussianFitStepsize>
              <InitialDirection>1</InitialDirection>
              <IsAutomaticRange>true</IsAutomaticRange>
              <LowerLimit>100</LowerLimit>
              <Precision>4</Precision>
              <RequestedFocusPositionIsReachedPrecision>0.01</RequestedFocusPositionIsReachedPrecision>
              <PredefinedStepsize>Optimal</PredefinedStepsize>
              <SharpnessMeasureMethod>Auto</SharpnessMeasureMethod>
              <RelativeSearchRange>40</RelativeSearchRange>
              <SearchingMode>FarFromFocus</SearchingMode>
              <SearchRangeType>Relative</SearchRangeType>
              <SearchStrategy>Exhaustive</SearchStrategy>
              <SharpnessMeasureSet Name="Best">
                <SharpnessMeasure DecisionWeight="1" ScoreType="HaarGradient">
                  <Parameters>
                    <Parameter>1</Parameter>
                  </Parameters>
                </SharpnessMeasure>
                <SharpnessMeasure DecisionWeight="2" ScoreType="HaarGradient">
                  <Parameters>
                    <Parameter>2</Parameter>
                  </Parameters>
                </SharpnessMeasure>
                <SharpnessMeasure DecisionWeight="3" ScoreType="HaarGradient">
                  <Parameters>
                    <Parameter>3</Parameter>
                  </Parameters>
                </SharpnessMeasure>
              </SharpnessMeasureSet>
              <UpperLimit>-100</UpperLimit>
              <UseAcquisitionROI>true</UseAcquisitionROI>
              <UseCameraParameters>false</UseCameraParameters>
              <UseChannelInformation>true</UseChannelInformation>
            </SoftwareAutofocus>
            <DefiniteFocus IsActivated="false">
              <IsPeriodicStabilization>false</IsPeriodicStabilization>
              <Period>10</Period>
              <IsPausedDuringAcquisition>true</IsPausedDuringAcquisition>
            </DefiniteFocus>
          </FocusSetup>
          <LinkamRampSetup IsActivated="false">
            <Rate>0</Rate>
            <Limit>0</Limit>
            <HoldTime>0</HoldTime>
          </LinkamRampSetup>
          <PhysiologyROISetup IsActivated="false" GraphicScale="1">
            <ROI Name="DynamicRois">
              <Usage>DynamicRois</Usage>
              <IsProtected>false</IsProtected>
              <LayerFlags>1</LayerFlags>
              <Elements></Elements>
            </ROI>
            <Background Name="BackgroundRois">
              <Usage>BackgroundRois</Usage>
              <IsProtected>false</IsProtected>
              <LayerFlags>1</LayerFlags>
              <Elements></Elements>
            </Background>
            <Appliances>
              <MeasurementSettings></MeasurementSettings>
            </Appliances>
          </PhysiologyROISetup>
          <RatioSetup IsActivated="false">
            <IsRatioImageGenerated>false</IsRatioImageGenerated>
            <SelectedColorMode>Palette</SelectedColorMode>
            <Color>#00FFFFFF</Color>
            <PaletteName>rainbow</PaletteName>
            <RatioDisplayMinimum>0</RatioDisplayMinimum>
            <RatioDisplayMaximum>10</RatioDisplayMaximum>
            <RatioMethod>SingleWavelength</RatioMethod>
            <SelectedReferenceIdChannel1>0</SelectedReferenceIdChannel1>
            <SelectedReferenceIdChannel2>0</SelectedReferenceIdChannel2>
            <RatioBackgroundCorrection>None</RatioBackgroundCorrection>
            <BackgroundCorrectionChannel1>0</BackgroundCorrectionChannel1>
            <BackgroundCorrectionChannel2>0</BackgroundCorrectionChannel2>
            <SelectedRoiId>0</SelectedRoiId>
            <AverageFrame>5</AverageFrame>
            <Multiplicator>1</Multiplicator>
            <IsOptionalThreshold>false</IsOptionalThreshold>
            <OptionalThresholdChannel1>0</OptionalThresholdChannel1>
            <OptionalThresholdChannel2>0</OptionalThresholdChannel2>
            <IsRatioCalculationEnabled>true</IsRatioCalculationEnabled>
            <IsRatioReferenceImageDefined>true</IsRatioReferenceImageDefined>
            <AverageStartFrame>1</AverageStartFrame>
            <AverageEndFrame>1</AverageEndFrame>
            <IsBackgroundROIDefined>false</IsBackgroundROIDefined>
          </RatioSetup>
          <TempSeriesSetup IsActivated="false">
            <TemperatureStep>0</TemperatureStep>
          </TempSeriesSetup>
          <CPMFocusSetup IsActivated="false">
            <StrategyMode>None</StrategyMode>
            <UseAutoBC>false</UseAutoBC>
            <ScanSpeedForBCTraining>0</ScanSpeedForBCTraining>
          </CPMFocusSetup>
        </HelperSetups>
        <ProcessingGraph FullTypeName="Zeiss.Micro.Acquisition.Processing.ProcessingGraph" Name="ProcessingFilterGraph" IsActive="true">
          <Filters>
            <Filter FullTypeName="Zeiss.Micro.Acquisition.Processing.CziFileSinkFilter" Name="FileSink" IsActive="true" IsUpdateEnabled="false" IsSplitScenes="false" IsCompressWithJpegXr="false" IsJpegXrLossless="true" JpegXrQualityLevel="100" BufferTime="10" IsIgnoreItems="false"></Filter>
          </Filters>
          <StopPriorities>
            <StopPriority Name="FileSink" Value="2"></StopPriority>
          </StopPriorities>
        </ProcessingGraph>
      </AcquisitionBlock>
    </ExperimentBlocks>
    <HardwareSettingsPool>
      <HardwareSetting Name="DAPI">
        <ParameterCollection Id="MTBReflectorChanger">
          <Position Status="Valid" IsActivated="true">3</Position>
          <PositionName Status="Valid" IsActivated="true">Reflector.488049-9901-000</PositionName>
        </ParameterCollection>
        <ParameterCollection Id="MTBHXP120Shutter">
          <IsClosed Status="Valid" IsActivated="true">false</IsClosed>
        </ParameterCollection>
        <ParameterCollection Id="MTBRLShutter">
          <IsClosed Status="Valid" IsActivated="true">false</IsClosed>
        </ParameterCollection>
        <ParameterCollection Id="MTBHXPLamp">
          <LampMode Status="Valid" IsActivated="true">Manual</LampMode>
          <Intensity Status="Valid" IsActivated="true">50</Intensity>
        </ParameterCollection>
      </HardwareSetting>
      <HardwareSetting Name="Debut experience">
        <ParameterCollection Id="MTBRLShutter">
          <IsClosed Status="Valid" IsActivated="true">true</IsClosed>
        </ParameterCollection>
        <ParameterCollection Id="MTBTLShutter">
          <IsClosed Status="Valid" IsActivated="true">true</IsClosed>
        </ParameterCollection>
        <ParameterCollection Id="MTBSideportChanger">
          <Position Status="Valid" IsActivated="true">3</Position>
          <PositionName Status="Valid" IsActivated="true">Aquila.SideportElement_100%L</PositionName>
        </ParameterCollection>
      </HardwareSetting>
      <HardwareSetting Name="Lights OFF">
        <ParameterCollection Id="MTBRLShutter">
          <IsClosed Status="Valid" IsActivated="true">true</IsClosed>
        </ParameterCollection>
        <ParameterCollection Id="MTBTLShutter">
          <IsClosed Status="Valid" IsActivated="true">true</IsClosed>
        </ParameterCollection>
      </HardwareSetting>
      <HardwareSetting Name="Before [Cy3]">
        <ParameterCollection Id="MTBReflectorChanger">
          <Position IsActivated="true">3</Position>
          <PositionName IsActivated="true">Reflector.489043-9901-000</PositionName>
        </ParameterCollection>
        <ParameterCollection Id="MTBRLShutter">
          <IsClosed IsActivated="true">false</IsClosed>
        </ParameterCollection>
        <ParameterCollection Id="MTBHXP120Shutter">
          <IsClosed Status="Valid" IsActivated="true">false</IsClosed>
        </ParameterCollection>
        <ParameterCollection Id="MTBSideportChanger">
          <Position IsActivated="true">3</Position>
          <PositionName IsActivated="true">Aquila.SideportElement_100%L</PositionName>
        </ParameterCollection>
        <ParameterCollection Id="MTBHXPLamp">
          <LampMode IsActivated="true">Manual</LampMode>
          <Intensity IsActivated="true">53.105263157895</Intensity>
        </ParameterCollection>
      </HardwareSetting>
      <HardwareSetting Name="After [Cy3]">
        <ParameterCollection Id="MTBHXP120Shutter">
          <IsClosed IsActivated="true">true</IsClosed>
        </ParameterCollection>
      </HardwareSetting>
      <HardwareSetting Name="Before [AF480]">
        <ParameterCollection Id="MTBReflectorChanger">
          <Position IsActivated="true">2</Position>
          <PositionName IsActivated="true">Reflector.489038-9901-000</PositionName>
        </ParameterCollection>
        <ParameterCollection Id="MTBRLShutter">
          <IsClosed IsActivated="true">false</IsClosed>
        </ParameterCollection>
        <ParameterCollection Id="MTBHXP120Shutter">
          <IsClosed Status="Valid" IsActivated="true">false</IsClosed>
        </ParameterCollection>
        <ParameterCollection Id="MTBSideportChanger">
          <Position IsActivated="true">3</Position>
          <PositionName IsActivated="true">Aquila.SideportElement_100%L</PositionName>
        </ParameterCollection>
        <ParameterCollection Id="MTBHXPLamp">
          <LampMode IsActivated="true">Manual</LampMode>
          <Intensity IsActivated="true">53.105263157895</Intensity>
        </ParameterCollection>
      </HardwareSetting>
      <HardwareSetting Name="After [AF480]">
        <ParameterCollection Id="MTBHXP120Shutter">
          <IsClosed IsActivated="true">true</IsClosed>
        </ParameterCollection>
      </HardwareSetting>
      <HardwareSetting Name="Lights OFF_Clone">
        <ParameterCollection Id="MTBRLShutter">
          <IsClosed Status="Valid" IsActivated="true">true</IsClosed>
        </ParameterCollection>
        <ParameterCollection Id="MTBTLShutter">
          <IsClosed Status="Valid" IsActivated="true">true</IsClosed>
        </ParameterCollection>
        <ParameterCollection Id="MTBHXP120Shutter">
          <IsClosed IsActivated="true">true</IsClosed>
        </ParameterCollection>
      </HardwareSetting>
    </HardwareSettingsPool>
    <ExperimentFeedback IsActivated="false">
      <PreScript></PreScript>
      <LoopScript></LoopScript>
      <PostScript></PostScript>
      <Actions></Actions>
    </ExperimentFeedback>
    <AdditionalSettings></AdditionalSettings>
  </Experiment>
  <HardwareSetting>
    <ParameterCollection Id="MTBCamera_MTBCameraAdapter_MTBSideportChanger_Left"></ParameterCollection>
    <ParameterCollection Id="MTBCameraAdapter_MTBSideportChanger_Left">
      <TheoreticalTotalMagnification Status="Valid">40</TheoreticalTotalMagnification>
      <TotalMagnification Status="Valid">40</TotalMagnification>
      <DefaultScalingUnit Status="Valid">µm</DefaultScalingUnit>
    </ParameterCollection>
    <ParameterCollection Id="MTBCondenserContrastChanger">
      <Position Status="Valid">4</Position>
      <PositionName Status="Valid">Contrast.PH3</PositionName>
    </ParameterCollection>
    <ParameterCollection Id="MTBEyePiece">
      <TheoreticalTotalMagnification Status="Valid">400</TheoreticalTotalMagnification>
    </ParameterCollection>
    <ParameterCollection Id="MTBFocus">
      <Position Status="Valid">190.681</Position>
      <MeasurementPosition Status="Valid">190.681</MeasurementPosition>
      <IsPrecise Status="Valid">false</IsPrecise>
      <AxisSetPositionMode Status="Valid">Default</AxisSetPositionMode>
      <Speed Status="Valid">0</Speed>
      <ContinualSpeed Status="Valid">6000</ContinualSpeed>
      <ContinualAcceleration Status="Valid">10000</ContinualAcceleration>
      <IsHandwheelDeactivated Status="Valid">false</IsHandwheelDeactivated>
      <AxisCalibrationMode Status="Valid">NotCalibrated</AxisCalibrationMode>
    </ParameterCollection>
    <ParameterCollection Id="MTBMicroscopeManager">
      <ContrastManagerContrastMethod Status="Valid">TransmittedLightPhase, ReflectedLightFluorescence</ContrastManagerContrastMethod>
      <ContrastManagerMode Status="Valid">ContrastRetaining</ContrastManagerMode>
      <LightManagerMode Status="Valid">Objective</LightManagerMode>
      <IsCondenserFocusing Status="Valid">false</IsCondenserFocusing>
      <IsCurrentFeed Status="Valid">false</IsCurrentFeed>
      <IsDazzleProtection Status="Valid">true</IsDazzleProtection>
      <IsLightManagerTemporary Status="Valid">false</IsLightManagerTemporary>
      <IsLoadWorkCoupling Status="Valid">false</IsLoadWorkCoupling>
      <IsVignettingFreeModeTemporary Status="Valid">false</IsVignettingFreeModeTemporary>
      <IsLaserSafety Status="Valid">false</IsLaserSafety>
      <IsParfocalCorrection Status="Valid">true</IsParfocalCorrection>
      <IsParfocalCorrectionSilentMode Status="Valid">false</IsParfocalCorrectionSilentMode>
      <IsParcentralCorrection Status="Valid">false</IsParcentralCorrection>
      <IsParcentralCorrectionSilentMode Status="Valid">false</IsParcentralCorrectionSilentMode>
      <ParfocalParcentralValues Status="Valid">0|0|0|0|0|0|7.04|0|0|101.47|0|0|84.745|0|0|0|0|0|0|0|0|</ParfocalParcentralValues>
    </ParameterCollection>
    <ParameterCollection Id="MTBObject"></ParameterCollection>
    <ParameterCollection Id="MTBObjectiveChanger">
      <Position Status="Valid">3</Position>
      <PositionName Status="Valid">Objective.420761-9810-000</PositionName>
    </ParameterCollection>
    <ParameterCollection Id="MTBReflectorChanger">
      <Position Status="Valid">2</Position>
      <PositionName Status="Valid">Reflector.489038-9901-000</PositionName>
    </ParameterCollection>
    <ParameterCollection Id="MTBRLShutter">
      <PositionName Status="Valid">Shutter.Closed</PositionName>
      <IsClosed Status="Valid">true</IsClosed>
    </ParameterCollection>
    <ParameterCollection Id="MTBRLTLSwitch">
      <Position Status="Valid">1</Position>
      <PositionName Status="Valid">RLTLSwitch.TL</PositionName>
    </ParameterCollection>
    <ParameterCollection Id="MTBSideportChanger">
      <Position Status="Valid">3</Position>
      <PositionName Status="Valid">Aquila.SideportElement_100%L</PositionName>
    </ParameterCollection>
    <ParameterCollection Id="MTBStage"></ParameterCollection>
    <ParameterCollection Id="MTBStageAxisX">
      <Position Status="Valid">-2036.607</Position>
      <MeasurementPosition Status="Valid">-2036.607</MeasurementPosition>
      <IsPrecise Status="Valid">false</IsPrecise>
      <AxisSetPositionMode Status="Valid">Default</AxisSetPositionMode>
      <Speed Status="Valid">0</Speed>
      <ContinualSpeed Status="Valid">25000</ContinualSpeed>
      <ContinualAcceleration Status="Valid">500000</ContinualAcceleration>
      <IsHandwheelDeactivated Status="Valid">false</IsHandwheelDeactivated>
      <AxisCalibrationMode Status="Valid">NotCalibrated</AxisCalibrationMode>
    </ParameterCollection>
    <ParameterCollection Id="MTBStageAxisY">
      <Position Status="Valid">4987.757</Position>
      <MeasurementPosition Status="Valid">4987.757</MeasurementPosition>
      <IsPrecise Status="Valid">false</IsPrecise>
      <AxisSetPositionMode Status="Valid">Default</AxisSetPositionMode>
      <Speed Status="Valid">0</Speed>
      <ContinualSpeed Status="Valid">25000</ContinualSpeed>
      <ContinualAcceleration Status="Valid">500000</ContinualAcceleration>
      <IsHandwheelDeactivated Status="Valid">false</IsHandwheelDeactivated>
      <AxisCalibrationMode Status="Valid">NotCalibrated</AxisCalibrationMode>
    </ParameterCollection>
    <ParameterCollection Id="MTBTLApertureStop">
      <Position Status="Valid">0.09</Position>
      <Speed Status="Valid">0</Speed>
    </ParameterCollection>
    <ParameterCollection Id="MTBTLHalogenLamp">
      <Intensity Status="Valid">0.17906066536204</Intensity>
      <LampMode Status="Valid">Standby</LampMode>
      <LampActive Status="Valid">true</LampActive>
    </ParameterCollection>
    <ParameterCollection Id="MTBTLShutter">
      <PositionName Status="Valid">Shutter.Closed</PositionName>
      <IsClosed Status="Valid">true</IsClosed>
    </ParameterCollection>
    <ParameterCollection Id="MTBHXP120Shutter">
      <PositionName Status="Valid">Shutter.Closed</PositionName>
      <IsClosed Status="Valid">true</IsClosed>
    </ParameterCollection>
    <ParameterCollection Id="MTBHXPLamp">
      <Intensity Status="Valid">53.105263157895</Intensity>
      <LampMode Status="Valid">Manual</LampMode>
      <LampActive Status="Valid">true</LampActive>
    </ParameterCollection>
    <ParameterCollection Id="MTBRLApoTome">
      <ApoTomeOperationState Status="Valid">ApoTomeReady</ApoTomeOperationState>
    </ParameterCollection>
    <ParameterCollection Id="MTBRLApoTomeFocus">
      <Position Status="Valid">147</Position>
      <Speed Status="Valid">0</Speed>
    </ParameterCollection>
    <ParameterCollection Id="MTBRLApoTomeGridChanger">
      <Position Status="Valid">3</Position>
      <PositionName Status="Valid">ApoTome.Grid3</PositionName>
    </ParameterCollection>
    <ParameterCollection Id="MTBRLApoTomePhase">
      <Position Status="Valid">1535</Position>
      <Speed Status="Valid">0</Speed>
      <PhaseWobble Status="Valid">9|1535|2570|</PhaseWobble>
    </ParameterCollection>
    <ParameterCollection Id="MTBCamera_MTBSideportChanger_Left.Axiocam506m">
      <ApplyCameraProfile Status="Valid">false</ApplyCameraProfile>
      <ApplyCameraProfile.Type Status="Valid" IsReadOnly="true">BoolType</ApplyCameraProfile.Type>
      <ApplyCameraProfile.Default Status="Valid" IsReadOnly="true">false</ApplyCameraProfile.Default>
      <ApplyImageOrientation Status="Valid">true</ApplyImageOrientation>
      <ApplyImageOrientation.Type Status="Valid" IsReadOnly="true">BoolType</ApplyImageOrientation.Type>
      <ApplyImageOrientation.Default Status="Valid" IsReadOnly="true">true</ApplyImageOrientation.Default>
      <CameraBias Status="Valid" IsReadOnly="true">64</CameraBias>
      <CameraBias.Type Status="Valid" IsReadOnly="true">IntegerType</CameraBias.Type>
      <CameraOrientation Status="Valid" IsReadOnly="true">0</CameraOrientation>
      <CameraOrientation.Type Status="Valid" IsReadOnly="true">IntegerType</CameraOrientation.Type>
      <CameraOrientation.ListItems Status="Valid" IsReadOnly="true">0|Original|Original,1|Flip|Flip Horizontally,2|Reverse|Flip Vertically,4|Rotate|Rotate 90 CW,7|FlipReverseRotate|Rotate 90 CCW,3|FlipReverse|Rotate 180,6|ReverseRotate|Mirror at +45 Diagonal,5|FlipRotate|Mirror at -45 Diagonal</CameraOrientation.ListItems>
      <CameraOrientation.Default Status="Valid" IsReadOnly="true">0</CameraOrientation.Default>
      <CameraPixelAccuracy Status="Valid" IsReadOnly="true">6.103515625E-05</CameraPixelAccuracy>
      <CameraPixelAccuracy.Type Status="Valid" IsReadOnly="true">DoubleType</CameraPixelAccuracy.Type>
      <CameraPixelDistances Status="Valid" IsReadOnly="true">4.54,4.54</CameraPixelDistances>
      <CameraPixelDistances.Type Status="Valid" IsReadOnly="true">SizeType</CameraPixelDistances.Type>
      <CameraPixelMaximum Status="Valid" IsReadOnly="true">16383</CameraPixelMaximum>
      <CameraPixelMaximum.Type Status="Valid" IsReadOnly="true">IntegerType</CameraPixelMaximum.Type>
      <CameraPixelMinimum Status="Valid" IsReadOnly="true">0</CameraPixelMinimum>
      <CameraPixelMinimum.Type Status="Valid" IsReadOnly="true">IntegerType</CameraPixelMinimum.Type>
      <CameraPixelType Status="Valid" IsReadOnly="true">Gray16</CameraPixelType>
      <CameraPixelType.Type Status="Valid" IsReadOnly="true">IntegerType</CameraPixelType.Type>
      <ExposureTime Status="Valid">3000</ExposureTime>
      <ExposureTime.Type Status="Valid" IsReadOnly="true">DoubleType</ExposureTime.Type>
      <ExposureTime.Default Status="Valid" IsReadOnly="true">20</ExposureTime.Default>
      <ExposureTime.Min Status="Valid" IsReadOnly="true">0.25</ExposureTime.Min>
      <ExposureTime.Max Status="Valid" IsReadOnly="true">600000</ExposureTime.Max>
      <ExposureTime.Increment Status="Valid" IsReadOnly="true">0.001</ExposureTime.Increment>
      <ExposureTime.GuiHint Status="Valid" IsReadOnly="true">GuiLogSlider</ExposureTime.GuiHint>
      <Frame Status="Valid">0,0,2752,2208</Frame>
      <Frame.Type Status="Valid" IsReadOnly="true">RectType</Frame.Type>
      <Frame.Default Status="Valid" IsReadOnly="true">Empty</Frame.Default>
      <Frame.Max Status="Valid" IsReadOnly="true">0,0,2752,2208</Frame.Max>
      <ImageByteSize Status="Valid" IsReadOnly="true">12152832</ImageByteSize>
      <ImageByteSize.Type Status="Valid" IsReadOnly="true">IntegerType</ImageByteSize.Type>
      <ImageFrame Status="Valid" IsReadOnly="true">0,0,2752,2208</ImageFrame>
      <ImageFrame.Type Status="Valid" IsReadOnly="true">RectType</ImageFrame.Type>
      <ImageOrientation Status="Valid">3</ImageOrientation>
      <ImageOrientation.Type Status="Valid" IsReadOnly="true">IntegerType</ImageOrientation.Type>
      <ImageOrientation.ListItems Status="Valid" IsReadOnly="true">0|Original|Original,1|Flip|Flip Horizontally,2|Reverse|Flip Vertically,4|Rotate|Rotate 90 CW,7|FlipReverseRotate|Rotate 90 CCW,3|FlipReverse|Rotate 180,6|ReverseRotate|Mirror at +45 Diagonal,5|FlipRotate|Mirror at -45 Diagonal</ImageOrientation.ListItems>
      <ImageOrientation.Default Status="Valid" IsReadOnly="true">0</ImageOrientation.Default>
      <ImageOrientation.Label Status="Valid" IsReadOnly="true">Orientation</ImageOrientation.Label>
      <ImageOrientation.GuiHint Status="Valid" IsReadOnly="true">GuiComboBox</ImageOrientation.GuiHint>
      <ImagePixelAccuracy Status="Valid" IsReadOnly="true">6.103515625E-05</ImagePixelAccuracy>
      <ImagePixelAccuracy.Type Status="Valid" IsReadOnly="true">DoubleType</ImagePixelAccuracy.Type>
      <ImagePixelDistances Status="Valid" IsReadOnly="true">4.54,4.54</ImagePixelDistances>
      <ImagePixelDistances.Type Status="Valid" IsReadOnly="true">SizeType</ImagePixelDistances.Type>
      <ImagePixelType Status="Valid" IsReadOnly="true">Gray16</ImagePixelType>
      <ImagePixelType.Type Status="Valid" IsReadOnly="true">IntegerType</ImagePixelType.Type>
      <LiveFrame Status="Valid" IsReadOnly="true">0,0,2752,2208</LiveFrame>
      <LiveFrame.Type Status="Valid" IsReadOnly="true">RectType</LiveFrame.Type>
      <LiveImageByteSize Status="Valid" IsReadOnly="true">12152832</LiveImageByteSize>
      <LiveImageByteSize.Type Status="Valid" IsReadOnly="true">IntegerType</LiveImageByteSize.Type>
      <LiveImageFrame Status="Valid" IsReadOnly="true">0,0,2752,2208</LiveImageFrame>
      <LiveImageFrame.Type Status="Valid" IsReadOnly="true">RectType</LiveImageFrame.Type>
      <LiveImagePixelAccuracy Status="Valid" IsReadOnly="true">6.103515625E-05</LiveImagePixelAccuracy>
      <LiveImagePixelAccuracy.Type Status="Valid" IsReadOnly="true">DoubleType</LiveImagePixelAccuracy.Type>
      <LiveImagePixelDistances Status="Valid" IsReadOnly="true">4.54,4.54</LiveImagePixelDistances>
      <LiveImagePixelDistances.Type Status="Valid" IsReadOnly="true">SizeType</LiveImagePixelDistances.Type>
      <LiveImagePixelType Status="Valid" IsReadOnly="true">Gray16</LiveImagePixelType>
      <LiveImagePixelType.Type Status="Valid" IsReadOnly="true">IntegerType</LiveImagePixelType.Type>
      <LiveValidBits Status="Valid" IsReadOnly="true">14</LiveValidBits>
      <LiveValidBits.Type Status="Valid" IsReadOnly="true">IntegerType</LiveValidBits.Type>
      <ValidBits Status="Valid" IsReadOnly="true">14</ValidBits>
      <ValidBits.Type Status="Valid" IsReadOnly="true">IntegerType</ValidBits.Type>
      <ValidPixelMaximum Status="Valid" IsReadOnly="true">16383</ValidPixelMaximum>
      <ValidPixelMaximum.Type Status="Valid" IsReadOnly="true">IntegerType</ValidPixelMaximum.Type>
      <ValidPixelMaximum.Default Status="Valid" IsReadOnly="true">255</ValidPixelMaximum.Default>
      <ContinuousAcquisitionSafeMode Status="Valid"></ContinuousAcquisitionSafeMode>
      <ContinuousAcquisitionSafeMode.Type Status="Valid" IsReadOnly="true">BoolType</ContinuousAcquisitionSafeMode.Type>
      <ContinuousAcquisitionSafeMode.Default Status="Valid" IsReadOnly="true"></ContinuousAcquisitionSafeMode.Default>
      <ContinuousAcquisitionSafeMode.GuiHint Status="Valid" IsReadOnly="true">GuiCheckBox</ContinuousAcquisitionSafeMode.GuiHint>
      <ContinuousAcquisitionSafeMode.Mode Status="Valid" IsReadOnly="true">Debug</ContinuousAcquisitionSafeMode.Mode>
      <ContinuousAcquisitionSafeMode.Enabled Status="Valid" IsReadOnly="true">true</ContinuousAcquisitionSafeMode.Enabled>
      <EnableSignalsForFastAcq Status="Valid"></EnableSignalsForFastAcq>
      <EnableSignalsForFastAcq.Type Status="Valid" IsReadOnly="true">BoolType</EnableSignalsForFastAcq.Type>
      <EnableSignalsForFastAcq.Default Status="Valid" IsReadOnly="true"></EnableSignalsForFastAcq.Default>
      <EnableSignalsForFastAcq.GuiHint Status="Valid" IsReadOnly="true">GuiNone</EnableSignalsForFastAcq.GuiHint>
      <EnableSignalsForFastAcq.Mode Status="Valid" IsReadOnly="true">Debug</EnableSignalsForFastAcq.Mode>
      <ShadingReference Status="Valid">false</ShadingReference>
      <ShadingReference.Type Status="Valid" IsReadOnly="true">BoolType</ShadingReference.Type>
      <ShadingReference.Default Status="Valid" IsReadOnly="true">false</ShadingReference.Default>
      <ShadingReference.GuiHint Status="Valid" IsReadOnly="true">GuiCheckBox</ShadingReference.GuiHint>
      <ShadingReferenceSource Status="Valid">1</ShadingReferenceSource>
      <ShadingReferenceSource.Type Status="Valid" IsReadOnly="true">IntegerType</ShadingReferenceSource.Type>
      <ShadingReferenceSource.ListItems Status="Valid" IsReadOnly="true">0|Global|Global,1|Specific|Specific</ShadingReferenceSource.ListItems>
      <ShadingReferenceSource.Default Status="Valid" IsReadOnly="true">0</ShadingReferenceSource.Default>
      <ShadingReferenceSource.GuiHint Status="Valid" IsReadOnly="true">GuiComboBox</ShadingReferenceSource.GuiHint>
      <ShadingReferenceSource.Mode Status="Valid" IsReadOnly="true">Normal</ShadingReferenceSource.Mode>
      <ShadingReference.Enabled Status="Valid" IsReadOnly="true">false</ShadingReference.Enabled>
      <Resolution Status="Valid">0</Resolution>
      <Resolution.Type Status="Valid" IsReadOnly="true">IntegerType</Resolution.Type>
      <Resolution.ListItems Status="Valid" IsReadOnly="true">0|2752x2208|2752x2208</Resolution.ListItems>
      <Resolution.Default Status="Valid" IsReadOnly="true">0</Resolution.Default>
      <Resolution.GuiHint Status="Valid" IsReadOnly="true">GuiComboBox</Resolution.GuiHint>
      <BinningList Status="Valid">0</BinningList>
      <BinningList.Type Status="Valid" IsReadOnly="true">IntegerType</BinningList.Type>
      <BinningList.ListItems Status="Valid" IsReadOnly="true">0|1x1|1x1,1|2x2|2x2,2|3x3|3x3,3|4x4|4x4,4|5x5|5x5</BinningList.ListItems>
      <BinningList.Default Status="Valid" IsReadOnly="true">0</BinningList.Default>
      <BinningList.GuiHint Status="Valid" IsReadOnly="true">GuiComboBox</BinningList.GuiHint>
      <Resolution.Label Status="Valid" IsReadOnly="true">Resolution</Resolution.Label>
      <ExposureTime.Enabled Status="Valid" IsReadOnly="true">true</ExposureTime.Enabled>
      <AnalogGainModeList Status="Valid">0</AnalogGainModeList>
      <AnalogGainModeList.Type Status="Valid" IsReadOnly="true">IntegerType</AnalogGainModeList.Type>
      <AnalogGainModeList.ListItems Status="Valid" IsReadOnly="true">0|1x|1x,1|2x|2x,2|3x|3x</AnalogGainModeList.ListItems>
      <AnalogGainModeList.Default Status="Valid" IsReadOnly="true">0</AnalogGainModeList.Default>
      <AnalogGainModeList.GuiHint Status="Valid" IsReadOnly="true">GuiComboBox</AnalogGainModeList.GuiHint>
      <AnalogGainModeList.Enabled Status="Valid" IsReadOnly="true">true</AnalogGainModeList.Enabled>
      <Trigger Status="Valid">false</Trigger>
      <Trigger.Type Status="Valid" IsReadOnly="true">BoolType</Trigger.Type>
      <Trigger.Default Status="Valid" IsReadOnly="true">false</Trigger.Default>
      <Trigger.GuiHint Status="Valid" IsReadOnly="true">GuiCheckBox</Trigger.GuiHint>
      <Trigger.Enabled Status="Valid" IsReadOnly="true">true</Trigger.Enabled>
      <TriggerMode Status="Valid">0</TriggerMode>
      <TriggerMode.Type Status="Valid" IsReadOnly="true">IntegerType</TriggerMode.Type>
      <TriggerMode.ListItems Status="Valid" IsReadOnly="true">0|Active High|Active High,1|Active Low|Active Low</TriggerMode.ListItems>
      <TriggerMode.Default Status="Valid" IsReadOnly="true">0</TriggerMode.Default>
      <TriggerMode.GuiHint Status="Valid" IsReadOnly="true">GuiComboBox</TriggerMode.GuiHint>
      <TriggerMode.Label Status="Valid" IsReadOnly="true">Acquire|Trigger Mode</TriggerMode.Label>
      <TriggerMode.Mode Status="Valid" IsReadOnly="true">Expert</TriggerMode.Mode>
      <TriggerMode.Enabled Status="Valid" IsReadOnly="true">true</TriggerMode.Enabled>
      <SnapShutter Status="Valid">false</SnapShutter>
      <SnapShutter.Type Status="Valid" IsReadOnly="true">BoolType</SnapShutter.Type>
      <SnapShutter.Default Status="Valid" IsReadOnly="true">false</SnapShutter.Default>
      <SnapShutter.GuiHint Status="Valid" IsReadOnly="true">GuiCheckBox</SnapShutter.GuiHint>
      <SnapShutter.Enabled Status="Valid" IsReadOnly="true">true</SnapShutter.Enabled>
      <LiveShutter Status="Valid">false</LiveShutter>
      <LiveShutter.Type Status="Valid" IsReadOnly="true">BoolType</LiveShutter.Type>
      <LiveShutter.Default Status="Valid" IsReadOnly="true">false</LiveShutter.Default>
      <LiveShutter.GuiHint Status="Valid" IsReadOnly="true">GuiCheckBox</LiveShutter.GuiHint>
      <LiveShutter.Enabled Status="Valid" IsReadOnly="true">true</LiveShutter.Enabled>
      <ShutterMode Status="Valid">0</ShutterMode>
      <ShutterMode.Type Status="Valid" IsReadOnly="true">IntegerType</ShutterMode.Type>
      <ShutterMode.ListItems Status="Valid" IsReadOnly="true">0|Active High|Active High,1|Active Low|Active Low</ShutterMode.ListItems>
      <ShutterMode.Default Status="Valid" IsReadOnly="true">0</ShutterMode.Default>
      <ShutterMode.GuiHint Status="Valid" IsReadOnly="true">GuiComboBox</ShutterMode.GuiHint>
      <ShutterMode.Label Status="Valid" IsReadOnly="true">Acquire|Shutter Mode</ShutterMode.Label>
      <ShutterMode.Mode Status="Valid" IsReadOnly="true">Expert</ShutterMode.Mode>
      <ShutterMode.Enabled Status="Valid" IsReadOnly="true">true</ShutterMode.Enabled>
      <ShutterOpenDelay Status="Valid">0</ShutterOpenDelay>
      <ShutterOpenDelay.Type Status="Valid" IsReadOnly="true">DoubleType</ShutterOpenDelay.Type>
      <ShutterOpenDelay.Default Status="Valid" IsReadOnly="true">0</ShutterOpenDelay.Default>
      <ShutterOpenDelay.Min Status="Valid" IsReadOnly="true">-1024</ShutterOpenDelay.Min>
      <ShutterOpenDelay.Max Status="Valid" IsReadOnly="true">1024</ShutterOpenDelay.Max>
      <ShutterOpenDelay.Increment Status="Valid" IsReadOnly="true">0.001</ShutterOpenDelay.Increment>
      <ShutterOpenDelay.GuiHint Status="Valid" IsReadOnly="true">GuiSlider</ShutterOpenDelay.GuiHint>
      <ShutterOpenDelay.Label Status="Valid" IsReadOnly="true">Acquire|Shutter Open Delay</ShutterOpenDelay.Label>
      <ShutterOpenDelay.Mode Status="Valid" IsReadOnly="true">Expert</ShutterOpenDelay.Mode>
      <ShutterOpenDelay.Enabled Status="Valid" IsReadOnly="true">true</ShutterOpenDelay.Enabled>
      <PixelClock Status="Valid">1</PixelClock>
      <PixelClock.Type Status="Valid" IsReadOnly="true">IntegerType</PixelClock.Type>
      <PixelClock.Default Status="Valid" IsReadOnly="true">1</PixelClock.Default>
      <PixelClock.Label Status="Valid" IsReadOnly="true">Acquire|Readout Speed (MHz)</PixelClock.Label>
      <PixelClock.ListItems Status="Valid" IsReadOnly="true">0|13|13,1|39|39</PixelClock.ListItems>
      <PixelClock.GuiHint Status="Valid" IsReadOnly="true">GuiComboBox</PixelClock.GuiHint>
      <PixelClock.Enabled Status="Valid" IsReadOnly="true">true</PixelClock.Enabled>
      <CameraDisplayName Status="Valid" IsReadOnly="true">Axiocam 506</CameraDisplayName>
      <CameraDisplayName.Type Status="Valid" IsReadOnly="true">StringType</CameraDisplayName.Type>
      <CameraDisplayName.GuiHint Status="Valid" IsReadOnly="true">GuiNone</CameraDisplayName.GuiHint>
      <CameraDisplayName.Mode Status="Valid" IsReadOnly="true">Expert, NoPersist</CameraDisplayName.Mode>
      <ImageDeliveryBufferCount Status="Valid">4</ImageDeliveryBufferCount>
      <ImageDeliveryBufferCount.Type Status="Valid" IsReadOnly="true">IntegerType</ImageDeliveryBufferCount.Type>
      <ImageDeliveryBufferCount.Default Status="Valid" IsReadOnly="true">4</ImageDeliveryBufferCount.Default>
      <ImageDeliveryBufferCount.GuiHint Status="Valid" IsReadOnly="true">GuiNone</ImageDeliveryBufferCount.GuiHint>
      <Adjust Status="Valid">1</Adjust>
      <Adjust.Type Status="Valid" IsReadOnly="true">DoubleType</Adjust.Type>
      <Adjust.Default Status="Valid" IsReadOnly="true">1</Adjust.Default>
      <Adjust.Min Status="Valid" IsReadOnly="true">0.05</Adjust.Min>
      <Adjust.Max Status="Valid" IsReadOnly="true">2</Adjust.Max>
      <Adjust.Increment Status="Valid" IsReadOnly="true">0.05</Adjust.Increment>
      <Adjust.GuiHint Status="Valid" IsReadOnly="true">GuiSlider</Adjust.GuiHint>
      <Adjust.Enabled Status="Valid" IsReadOnly="true">true</Adjust.Enabled>
      <AdjustFrameRate Status="Valid">false</AdjustFrameRate>
      <AdjustFrameRate.Type Status="Valid" IsReadOnly="true">BoolType</AdjustFrameRate.Type>
      <AdjustFrameRate.Default Status="Valid" IsReadOnly="true">false</AdjustFrameRate.Default>
      <AdjustFrameRate.Label Status="Valid" IsReadOnly="true">Acquire|Adjust Live Frame Rate</AdjustFrameRate.Label>
      <AdjustFrameRate.GuiHint Status="Valid" IsReadOnly="true">GuiCheckBox</AdjustFrameRate.GuiHint>
      <AdjustFrameRate.Mode Status="Valid" IsReadOnly="true">Expert</AdjustFrameRate.Mode>
      <AdjustFrameRate.Enabled Status="Valid" IsReadOnly="true">true</AdjustFrameRate.Enabled>
      <AdjustFrameRate.DisplayOrder Status="Valid" IsReadOnly="true">200</AdjustFrameRate.DisplayOrder>
      <AutoExposure Status="Valid">false</AutoExposure>
      <AutoExposure.Type Status="Valid" IsReadOnly="true">BoolType</AutoExposure.Type>
      <AutoExposure.Default Status="Valid" IsReadOnly="true">false</AutoExposure.Default>
      <AutoExposure.GuiHint Status="Valid" IsReadOnly="true">GuiCheckBox</AutoExposure.GuiHint>
      <AutoExposure.Enabled Status="Valid" IsReadOnly="true">true</AutoExposure.Enabled>
      <AutoExposureFrame Status="Valid">Empty</AutoExposureFrame>
      <AutoExposureFrame.Type Status="Valid" IsReadOnly="true">RectType</AutoExposureFrame.Type>
      <AutoExposureFrame.Default Status="Valid" IsReadOnly="true">Empty</AutoExposureFrame.Default>
      <AutoExposureFrame.GuiHint Status="Valid" IsReadOnly="true">GuiRect</AutoExposureFrame.GuiHint>
      <AutoExposureFrame.Enabled Status="Valid" IsReadOnly="true">true</AutoExposureFrame.Enabled>
      <Binning Status="Valid">1,1</Binning>
      <Binning.Type Status="Valid" IsReadOnly="true">SizeType</Binning.Type>
      <Binning.Default Status="Valid" IsReadOnly="true">1,1</Binning.Default>
      <Binning.GuiHint Status="Valid" IsReadOnly="true">GuiNone</Binning.GuiHint>
      <BlackReference Status="Valid">false</BlackReference>
      <BlackReference.Type Status="Valid" IsReadOnly="true">BoolType</BlackReference.Type>
      <BlackReference.Default Status="Valid" IsReadOnly="true">false</BlackReference.Default>
      <BlackReference.Enabled Status="Valid" IsReadOnly="true">true</BlackReference.Enabled>
      <DualCameraCalibration Status="Valid">false</DualCameraCalibration>
      <DualCameraCalibration.Type Status="Valid" IsReadOnly="true">BoolType</DualCameraCalibration.Type>
      <DualCameraCalibration.Default Status="Valid" IsReadOnly="true">false</DualCameraCalibration.Default>
      <DualCameraCalibration.GuiHint Status="Valid" IsReadOnly="true">GuiCheckBox</DualCameraCalibration.GuiHint>
      <DualCameraCalibrationId Status="Valid">None</DualCameraCalibrationId>
      <DualCameraCalibrationId.Type Status="Valid" IsReadOnly="true">StringType</DualCameraCalibrationId.Type>
      <DualCameraCalibrationId.Default Status="Valid" IsReadOnly="true"></DualCameraCalibrationId.Default>
      <DualCameraCalibration.Enabled Status="Valid" IsReadOnly="true">false</DualCameraCalibration.Enabled>
      <ExposureDelay Status="Valid">0</ExposureDelay>
      <ExposureDelay.Type Status="Valid" IsReadOnly="true">DoubleType</ExposureDelay.Type>
      <ExposureDelay.Default Status="Valid" IsReadOnly="true">0</ExposureDelay.Default>
      <ExposureDelay.GuiHint Status="Valid" IsReadOnly="true">GuiNone</ExposureDelay.GuiHint>
      <ExposureDelay.Max Status="Valid" IsReadOnly="true">1000</ExposureDelay.Max>
      <FrameRate Status="Valid" IsReadOnly="true">4.8</FrameRate>
      <FrameRate.Type Status="Valid" IsReadOnly="true">DoubleType</FrameRate.Type>
      <FrameRate.Default Status="Valid" IsReadOnly="true">0</FrameRate.Default>
      <FrameRate.Label Status="Valid" IsReadOnly="true">Acquire|Live Frame Rate</FrameRate.Label>
      <FrameRate.GuiHint Status="Valid" IsReadOnly="true">GuiTextBox</FrameRate.GuiHint>
      <FrameRate.Mode Status="Valid" IsReadOnly="true">Expert</FrameRate.Mode>
      <FrameRate.DisplayOrder Status="Valid" IsReadOnly="true">202</FrameRate.DisplayOrder>
      <FrameRateTarget Status="Valid">30</FrameRateTarget>
      <FrameRateTarget.Type Status="Valid" IsReadOnly="true">DoubleType</FrameRateTarget.Type>
      <FrameRateTarget.Default Status="Valid" IsReadOnly="true">30</FrameRateTarget.Default>
      <FrameRateTarget.Min Status="Valid" IsReadOnly="true">1</FrameRateTarget.Min>
      <FrameRateTarget.Max Status="Valid" IsReadOnly="true">100</FrameRateTarget.Max>
      <FrameRateTarget.Increment Status="Valid" IsReadOnly="true">1</FrameRateTarget.Increment>
      <FrameRateTarget.Label Status="Valid" IsReadOnly="true">Acquire|Live Frame Rate Max</FrameRateTarget.Label>
      <FrameRateTarget.GuiHint Status="Valid" IsReadOnly="true">GuiSlider</FrameRateTarget.GuiHint>
      <FrameRateTarget.Mode Status="Valid" IsReadOnly="true">Expert</FrameRateTarget.Mode>
      <FrameRateTarget.Enabled Status="Valid" IsReadOnly="true">false</FrameRateTarget.Enabled>
      <FrameRateTarget.DisplayOrder Status="Valid" IsReadOnly="true">201</FrameRateTarget.DisplayOrder>
      <ImageOrientation.Enabled Status="Valid" IsReadOnly="true">true</ImageOrientation.Enabled>
      <NoiseFilter Status="Valid">false</NoiseFilter>
      <NoiseFilter.Type Status="Valid" IsReadOnly="true">BoolType</NoiseFilter.Type>
      <NoiseFilter.Default Status="Valid" IsReadOnly="true">false</NoiseFilter.Default>
      <NoiseFilter.GuiHint Status="Valid" IsReadOnly="true">GuiCheckBox</NoiseFilter.GuiHint>
      <NoiseFilterThreshold Status="Valid">1.5</NoiseFilterThreshold>
      <NoiseFilterThreshold.Type Status="Valid" IsReadOnly="true">DoubleType</NoiseFilterThreshold.Type>
      <NoiseFilterThreshold.Default Status="Valid" IsReadOnly="true">1.5</NoiseFilterThreshold.Default>
      <NoiseFilterThreshold.Min Status="Valid" IsReadOnly="true">0</NoiseFilterThreshold.Min>
      <NoiseFilterThreshold.Max Status="Valid" IsReadOnly="true">10</NoiseFilterThreshold.Max>
      <NoiseFilterThreshold.Increment Status="Valid" IsReadOnly="true">0.1</NoiseFilterThreshold.Increment>
      <NoiseFilterThreshold.GuiHint Status="Valid" IsReadOnly="true">GuiSlider</NoiseFilterThreshold.GuiHint>
      <NoiseFilter.Enabled Status="Valid" IsReadOnly="true">true</NoiseFilter.Enabled>
      <NoiseFilterThreshold.Enabled Status="Valid" IsReadOnly="true">true</NoiseFilterThreshold.Enabled>
      <ReferenceImageCount Status="Valid">3</ReferenceImageCount>
      <ReferenceImageCount.Type Status="Valid" IsReadOnly="true">IntegerType</ReferenceImageCount.Type>
      <ReferenceImageCount.Default Status="Valid" IsReadOnly="true">3</ReferenceImageCount.Default>
      <ReferenceImageCount.GuiHint Status="Valid" IsReadOnly="true">GuiNone</ReferenceImageCount.GuiHint>
      <ReferenceImageCount.Label Status="Valid" IsReadOnly="true">Post Processing|Reference Image Count</ReferenceImageCount.Label>
      <ReferenceImageCount.Enabled Status="Valid" IsReadOnly="true">true</ReferenceImageCount.Enabled>
      <ReferenceImageCount.Min Status="Valid" IsReadOnly="true">1</ReferenceImageCount.Min>
      <ReferenceImageCount.Max Status="Valid" IsReadOnly="true">5</ReferenceImageCount.Max>
      <ReferenceImageCount.Increment Status="Valid" IsReadOnly="true">1</ReferenceImageCount.Increment>
      <ReferenceImageCount.Mode Status="Valid" IsReadOnly="true">Expert</ReferenceImageCount.Mode>
      <UnsharpMask Status="Valid">false</UnsharpMask>
      <UnsharpMask.Type Status="Valid" IsReadOnly="true">BoolType</UnsharpMask.Type>
      <UnsharpMask.Default Status="Valid" IsReadOnly="true">false</UnsharpMask.Default>
      <UnsharpMask.GuiHint Status="Valid" IsReadOnly="true">GuiCheckBox</UnsharpMask.GuiHint>
      <UnsharpMaskState Status="Valid"></UnsharpMaskState>
      <UnsharpMaskState.Type Status="Valid" IsReadOnly="true">StringType</UnsharpMaskState.Type>
      <UnsharpMaskState.Default Status="Valid" IsReadOnly="true"></UnsharpMaskState.Default>
      <UnsharpMask.Enabled Status="Valid" IsReadOnly="true">true</UnsharpMask.Enabled>
      <CameraIdentifier Status="Valid" IsReadOnly="true">Axiocam506m_S428</CameraIdentifier>
      <CameraIdentifier.Type Status="Valid" IsReadOnly="true">StringType</CameraIdentifier.Type>
      <CameraIdentifier.GuiHint Status="Valid" IsReadOnly="true">GuiTextBox</CameraIdentifier.GuiHint>
      <CameraIdentifier.DisplayOrder Status="Valid" IsReadOnly="true">-999</CameraIdentifier.DisplayOrder>
      <CameraIdentifier.Label Status="Valid" IsReadOnly="true">Camera Identifier</CameraIdentifier.Label>
      <AutomaticTriggerControl Status="Valid">true</AutomaticTriggerControl>
      <AutomaticTriggerControl.Type Status="Valid" IsReadOnly="true">BoolType</AutomaticTriggerControl.Type>
      <AutomaticTriggerControl.Default Status="Valid" IsReadOnly="true">true</AutomaticTriggerControl.Default>
      <AutomaticTriggerControl.Enabled Status="Valid" IsReadOnly="true">true</AutomaticTriggerControl.Enabled>
      <AutomaticTriggerControl.Label Status="Valid" IsReadOnly="true">Acquire|Auto Trigger Control</AutomaticTriggerControl.Label>
      <AutomaticTriggerControl.Mode Status="Valid" IsReadOnly="true">Expert, NoPersist</AutomaticTriggerControl.Mode>
      <AutomaticTriggerControl.GuiHint Status="Valid" IsReadOnly="true">GuiNone</AutomaticTriggerControl.GuiHint>
      <AutomaticTriggerControl.DisplayOrder Status="Valid" IsReadOnly="true">203</AutomaticTriggerControl.DisplayOrder>
      <AbortOnMissedFrames Status="Valid">true</AbortOnMissedFrames>
      <AbortOnMissedFrames.Type Status="Valid" IsReadOnly="true">BoolType</AbortOnMissedFrames.Type>
      <AbortOnMissedFrames.Default Status="Valid" IsReadOnly="true">true</AbortOnMissedFrames.Default>
      <AbortOnMissedFrames.GuiHint Status="Valid" IsReadOnly="true">GuiCheckBox</AbortOnMissedFrames.GuiHint>
      <AbortOnMissedFrames.Mode Status="Valid" IsReadOnly="true">Expert</AbortOnMissedFrames.Mode>
      <AbortOnMissedFrames.Label Status="Valid" IsReadOnly="true">Abort on missed frames</AbortOnMissedFrames.Label>
      <AbortOnMissedFrames.Enabled Status="Valid" IsReadOnly="true">true</AbortOnMissedFrames.Enabled>
      <FrameTime Status="Valid">0</FrameTime>
      <FrameTime.Type Status="Valid" IsReadOnly="true">DoubleType</FrameTime.Type>
      <FrameTime.Default Status="Valid" IsReadOnly="true">0</FrameTime.Default>
      <FrameTime.Label Status="Valid" IsReadOnly="true">Acquire|Frame time (ms)</FrameTime.Label>
      <FrameTime.GuiHint Status="Valid" IsReadOnly="true">GuiSlider</FrameTime.GuiHint>
      <FrameTime.Enabled Status="Valid" IsReadOnly="true">true</FrameTime.Enabled>
      <FrameTime.Min Status="Valid" IsReadOnly="true">0</FrameTime.Min>
      <FrameTime.Max Status="Valid" IsReadOnly="true">5000</FrameTime.Max>
      <FrameTime.Mode Status="Valid" IsReadOnly="true">Expert</FrameTime.Mode>
      <ReadoutTime Status="Valid" IsReadOnly="true">0</ReadoutTime>
      <ReadoutTime.Type Status="Valid" IsReadOnly="true">DoubleType</ReadoutTime.Type>
      <ReadoutTime.Default Status="Valid" IsReadOnly="true">0</ReadoutTime.Default>
      <ReadoutTime.Label Status="Valid" IsReadOnly="true">Acquire|Readout time(ms)</ReadoutTime.Label>
      <ReadoutTime.GuiHint Status="Valid" IsReadOnly="true">GuiTextBox</ReadoutTime.GuiHint>
      <ReadoutTime.Enabled Status="Valid" IsReadOnly="true">false</ReadoutTime.Enabled>
      <ReadoutTime.Min Status="Valid" IsReadOnly="true">0</ReadoutTime.Min>
      <ReadoutTime.Max Status="Valid" IsReadOnly="true">1000</ReadoutTime.Max>
      <ReadoutMode Status="Valid" IsReadOnly="true"></ReadoutMode>
      <ReadoutMode.Type Status="Valid" IsReadOnly="true">StringType</ReadoutMode.Type>
      <ReadoutMode.Default Status="Valid" IsReadOnly="true"></ReadoutMode.Default>
      <ReadoutMode.Label Status="Valid" IsReadOnly="true">Acquire|Readout mode</ReadoutMode.Label>
      <ReadoutMode.GuiHint Status="Valid" IsReadOnly="true">GuiTextBox</ReadoutMode.GuiHint>
      <ReadoutMode.Enabled Status="Valid" IsReadOnly="true">false</ReadoutMode.Enabled>
      <ReadoutMode.Mode Status="Valid" IsReadOnly="true">Expert</ReadoutMode.Mode>
      <ReadoutPort Status="Valid">0</ReadoutPort>
      <ReadoutPort.Type Status="Valid" IsReadOnly="true">IntegerType</ReadoutPort.Type>
      <ReadoutPort.ListItems Status="Valid" IsReadOnly="true">4|4 Port|4 Port,2|2 Port|2 Port,1|1 Port|1 Port,0|Auto|Auto</ReadoutPort.ListItems>
      <ReadoutPort.Default Status="Valid" IsReadOnly="true">0</ReadoutPort.Default>
      <ReadoutPort.GuiHint Status="Valid" IsReadOnly="true">GuiComboBox</ReadoutPort.GuiHint>
      <ReadoutPort.Label Status="Valid" IsReadOnly="true">Acquire|Readout Port</ReadoutPort.Label>
      <ReadoutPort.Enabled Status="Valid" IsReadOnly="true">true</ReadoutPort.Enabled>
      <PowerStateCurrent Status="Valid" IsReadOnly="true">Active</PowerStateCurrent>
      <PowerStateCurrent.Type Status="Valid" IsReadOnly="true">StringType</PowerStateCurrent.Type>
      <PowerStateCurrent.Default Status="Valid" IsReadOnly="true"></PowerStateCurrent.Default>
      <PowerStateCurrent.Label Status="Valid" IsReadOnly="true">Acquire|Cooling</PowerStateCurrent.Label>
      <PowerStateCurrent.GuiHint Status="Valid" IsReadOnly="true">GuiTextBox</PowerStateCurrent.GuiHint>
      <PowerStateCurrent.Enabled Status="Valid" IsReadOnly="true">false</PowerStateCurrent.Enabled>
      <TileAdjustment Status="Valid">1</TileAdjustment>
      <TileAdjustment.Type Status="Valid" IsReadOnly="true">IntegerType</TileAdjustment.Type>
      <TileAdjustment.ListItems Status="Valid" IsReadOnly="true">0|Off|Off,1|Linear|Linear,2|Bilinear|Bilinear</TileAdjustment.ListItems>
      <TileAdjustment.Default Status="Valid" IsReadOnly="true">0</TileAdjustment.Default>
      <TileAdjustment.GuiHint Status="Valid" IsReadOnly="true">GuiComboBox</TileAdjustment.GuiHint>
      <TileAdjustment.Enabled Status="Valid" IsReadOnly="true">true</TileAdjustment.Enabled>
      <TileAdjustment.Mode Status="Valid" IsReadOnly="true">Expert</TileAdjustment.Mode>
      <TileAdjustment.Label Status="Valid" IsReadOnly="true">Tile Adjustment</TileAdjustment.Label>
      <Temperature Status="Valid" IsReadOnly="true">18</Temperature>
      <Temperature.Type Status="Valid" IsReadOnly="true">DoubleType</Temperature.Type>
      <Temperature.Default Status="Valid" IsReadOnly="true">-20</Temperature.Default>
      <Temperature.GuiHint Status="Valid" IsReadOnly="true">GuiTextBox</Temperature.GuiHint>
      <Temperature.Label Status="Valid" IsReadOnly="true">Temperature|Temperature</Temperature.Label>
      <Temperature.Enabled Status="Valid" IsReadOnly="true">false</Temperature.Enabled>
      <TargetTemperature Status="Valid">18</TargetTemperature>
      <TargetTemperature.Type Status="Valid" IsReadOnly="true">DoubleType</TargetTemperature.Type>
      <TargetTemperature.Default Status="Valid" IsReadOnly="true">18</TargetTemperature.Default>
      <TargetTemperature.Min Status="Valid" IsReadOnly="true">0</TargetTemperature.Min>
      <TargetTemperature.Max Status="Valid" IsReadOnly="true">50</TargetTemperature.Max>
      <TargetTemperature.Increment Status="Valid" IsReadOnly="true">1</TargetTemperature.Increment>
      <TargetTemperature.GuiHint Status="Valid" IsReadOnly="true">GuiSlider</TargetTemperature.GuiHint>
      <TargetTemperature.Label Status="Valid" IsReadOnly="true">Temperature|Target Temperature</TargetTemperature.Label>
      <TargetTemperature.Mode Status="Valid" IsReadOnly="true">Debug</TargetTemperature.Mode>
      <TargetTemperature.Enabled Status="Valid" IsReadOnly="true">true</TargetTemperature.Enabled>
      <Compression Status="Valid">false</Compression>
      <Compression.Type Status="Valid" IsReadOnly="true">BoolType</Compression.Type>
      <Compression.Default Status="Valid" IsReadOnly="true">false</Compression.Default>
      <Compression.Label Status="Valid" IsReadOnly="true">Acquire|8 bits compression</Compression.Label>
      <Compression.GuiHint Status="Valid" IsReadOnly="true">GuiCheckBox</Compression.GuiHint>
      <Compression.Enabled Status="Valid" IsReadOnly="true">true</Compression.Enabled>
      <Compression.Mode Status="Valid" IsReadOnly="true">Expert</Compression.Mode>
      <ContinuousAcquisitionMode Status="Valid">0</ContinuousAcquisitionMode>
      <ContinuousAcquisitionMode.Type Status="Valid" IsReadOnly="true">StringType</ContinuousAcquisitionMode.Type>
      <ContinuousAcquisitionMode.Default Status="Valid" IsReadOnly="true"></ContinuousAcquisitionMode.Default>
      <SequenceCount Status="Valid">0</SequenceCount>
      <SequenceCount.Type Status="Valid" IsReadOnly="true">IntegerType</SequenceCount.Type>
      <SequenceCount.Default Status="Valid" IsReadOnly="true">0</SequenceCount.Default>
      <SequenceCount.GuiHint Status="Valid" IsReadOnly="true">GuiNone</SequenceCount.GuiHint>
      <SequenceCount.Mode Status="Valid" IsReadOnly="true">NoPersist</SequenceCount.Mode>
      <SequenceProgress Status="Valid">true</SequenceProgress>
      <SequenceProgress.Type Status="Valid" IsReadOnly="true">BoolType</SequenceProgress.Type>
      <SequenceProgress.Default Status="Valid" IsReadOnly="true">true</SequenceProgress.Default>
      <SequenceProgress.GuiHint Status="Valid" IsReadOnly="true">GuiNone</SequenceProgress.GuiHint>
      <ContinuousAcquisitionMode.ListItems Status="Valid" IsReadOnly="true">0|Normal|Normal,1|Burst|Burst</ContinuousAcquisitionMode.ListItems>
      <ContinuousAcquisitionMode.GuiHint Status="Valid" IsReadOnly="true">GuiNone</ContinuousAcquisitionMode.GuiHint>
      <ContinuousAcquisitionMode.Mode Status="Valid" IsReadOnly="true">NoPersist</ContinuousAcquisitionMode.Mode>
      <LEDIntensity Status="Valid">7</LEDIntensity>
      <LEDIntensity.Type Status="Valid" IsReadOnly="true">IntegerType</LEDIntensity.Type>
      <LEDIntensity.Default Status="Valid" IsReadOnly="true">9</LEDIntensity.Default>
      <LEDIntensity.GuiHint Status="Valid" IsReadOnly="true">GuiSlider</LEDIntensity.GuiHint>
      <LEDIntensity.Enabled Status="Valid" IsReadOnly="true">true</LEDIntensity.Enabled>
      <LEDIntensity.Label Status="Valid" IsReadOnly="true">Main LED</LEDIntensity.Label>
      <LEDIntensity.Min Status="Valid" IsReadOnly="true">0</LEDIntensity.Min>
      <LEDIntensity.Max Status="Valid" IsReadOnly="true">9</LEDIntensity.Max>
      <LEDIntensity.Mode Status="Valid" IsReadOnly="true">Expert</LEDIntensity.Mode>
      <LEDIntensityTrigger Status="Valid">5</LEDIntensityTrigger>
      <LEDIntensityTrigger.Type Status="Valid" IsReadOnly="true">IntegerType</LEDIntensityTrigger.Type>
      <LEDIntensityTrigger.Default Status="Valid" IsReadOnly="true">9</LEDIntensityTrigger.Default>
      <LEDIntensityTrigger.GuiHint Status="Valid" IsReadOnly="true">GuiSlider</LEDIntensityTrigger.GuiHint>
      <LEDIntensityTrigger.Enabled Status="Valid" IsReadOnly="true">true</LEDIntensityTrigger.Enabled>
      <LEDIntensityTrigger.Label Status="Valid" IsReadOnly="true">Trigger LED</LEDIntensityTrigger.Label>
      <LEDIntensityTrigger.Min Status="Valid" IsReadOnly="true">0</LEDIntensityTrigger.Min>
      <LEDIntensityTrigger.Max Status="Valid" IsReadOnly="true">9</LEDIntensityTrigger.Max>
      <LEDIntensityTrigger.Mode Status="Valid" IsReadOnly="true">Expert</LEDIntensityTrigger.Mode>
      <Resolution.Enabled Status="Valid" IsReadOnly="true">false</Resolution.Enabled>
      <BinningList.Enabled Status="Valid" IsReadOnly="true">true</BinningList.Enabled>
      <Frame.Enabled Status="Valid" IsReadOnly="true">true</Frame.Enabled>
      <ImageFrame.Max Status="Valid" IsReadOnly="true">0,0,2752,2208</ImageFrame.Max>
      <LiveImageFrame.Max Status="Valid" IsReadOnly="true">0,0,2752,2208</LiveImageFrame.Max>
      <TheoreticalTotalMagnification Status="Valid" IsActivated="true" IsReadOnly="true">40</TheoreticalTotalMagnification>
      <TotalMagnification Status="Valid" IsActivated="true" IsReadOnly="true">40</TotalMagnification>
      <DefaultScalingUnit Status="Valid" IsActivated="true" IsReadOnly="true">µm</DefaultScalingUnit>
      <LiveSpeed Status="Valid">0</LiveSpeed>
    </ParameterCollection>
    <ParameterCollection Id="SoftwareAutofocus">
      <IsInitialized Status="Valid">true</IsInitialized>
      <IsRunning Status="Valid">false</IsRunning>
      <AutofocusResult Status="Valid">Undefined</AutofocusResult>
      <AutofocusSignalQuality Status="Valid">0</AutofocusSignalQuality>
    </ParameterCollection>
    <ParameterCollection Id="Autofocus">
      <IsInitialized Status="Valid">true</IsInitialized>
      <IsRunning Status="Valid">false</IsRunning>
      <AutofocusResult Status="Valid">Undefined</AutofocusResult>
      <AutofocusSignalQuality Status="Valid">0</AutofocusSignalQuality>
      <AutofocusStrategyMode Status="Valid">Software</AutofocusStrategyMode>
      <AutofocusSignalQualityThreshold Status="Valid">50</AutofocusSignalQualityThreshold>
    </ParameterCollection>
    <ParameterCollection Id="ApoTome">
      <ApoTomeSliderReady Status="Valid">true</ApoTomeSliderReady>
      <ApoTomeHardwareVersion Status="Valid">AT2</ApoTomeHardwareVersion>
      <ApoTomeStatus Status="Valid">Calibrated</ApoTomeStatus>
      <ApoTomeCalibrationMode Status="Valid">None</ApoTomeCalibrationMode>
      <ApoTomeGrid Status="Valid">OL</ApoTomeGrid>
      <ApoTomeAutomaticGridControl Status="Valid">true</ApoTomeAutomaticGridControl>
      <ApoTomeRecommendedGrid Status="Valid">OL</ApoTomeRecommendedGrid>
      <ApoTomeDepthInfo Status="Valid">
        <ApoTomeDepthInfo>
          <ApoTomeDepthInfoElement>
            <ChannelName>38 HE Green Fluorescent Prot</ChannelName>
            <ExcitationWavelength>470</ExcitationWavelength>
            <DepthMicrometers>0.659308644560238</DepthMicrometers>
            <DepthRaleighUnits>0.78086480623076449</DepthRaleighUnits>
          </ApoTomeDepthInfoElement>
        </ApoTomeDepthInfo>
      </ApoTomeDepthInfo>
      <OpticalSectionDepth Status="Valid">0</OpticalSectionDepth>
      <ApoTomeFullPhase Status="Valid">1035</ApoTomeFullPhase>
      <ApoTomePhasePosition Status="Valid">0</ApoTomePhasePosition>
      <ApoTomeFocusPosition Status="Valid">147</ApoTomeFocusPosition>
      <ApoTomeZoomCalibration Status="Valid">10 20 30 40</ApoTomeZoomCalibration>
      <ApoTomeWobbleSpeed Status="Valid">0</ApoTomeWobbleSpeed>
      <IsCalibrated Status="Valid">true</IsCalibrated>
      <ApoTomeIsActive Status="Valid">false</ApoTomeIsActive>
      <ApoTomeCommand Status="Valid"></ApoTomeCommand>
    </ParameterCollection>
    <ParameterCollection Id="ApoTomeProcessing">
      <ApoTomeGenericCamera Status="Valid">MTBCamera_MTBSideportChanger_Left.Axiocam506m</ApoTomeGenericCamera>
      <ApoTomeSavedGenericCamera Status="Valid">MTBCamera_MTBSideportChanger_Left.Axiocam506m</ApoTomeSavedGenericCamera>
      <ApoTomeGenericCameraList Status="Valid">MTBCamera_MTBSideportChanger_Left.Axiocam506m|Axiocam 506|</ApoTomeGenericCameraList>
      <ApoTomeLiveMode Status="Valid">None</ApoTomeLiveMode>
      <ApoTomeAcquisitionMode Status="Valid">None</ApoTomeAcquisitionMode>
      <ApoTomePhaseCount Status="Valid">5</ApoTomePhaseCount>
      <ApoTomeImageNormalization Status="Valid">false</ApoTomeImageNormalization>
      <ApoTomeFilter Status="Valid">Off</ApoTomeFilter>
      <IsCalibrated Status="Valid">true</IsCalibrated>
      <ApoTomeCommand Status="Valid"></ApoTomeCommand>
    </ParameterCollection>
    <Configuration>
      <Device Id="Microscope" Name="Axio Observer.Z1" UniqueName="AquilaZ.Stand" Model="" IsAvailable="true" IsBroken="false" IsBrokenReason="" Motorization="Motorized" IsEmitter="false" IsDetector="false">
        <StandSpecification>
          <StandCharacteristic Key="Inverted"></StandCharacteristic>
        </StandSpecification>
        <Devices>
          <DeviceRef Id="MTBCameraAdapter_MTBSideportChanger_Left"></DeviceRef>
          <DeviceRef Id="MTBCondenserContrastChanger"></DeviceRef>
          <DeviceRef Id="MTBEyePiece"></DeviceRef>
          <DeviceRef Id="MTBFocus"></DeviceRef>
          <DeviceRef Id="MTBMicroscopeManager"></DeviceRef>
          <DeviceRef Id="MTBObject"></DeviceRef>
          <DeviceRef Id="MTBObjectiveChanger"></DeviceRef>
          <DeviceRef Id="MTBReflectorChanger"></DeviceRef>
          <DeviceRef Id="MTBRLShutter"></DeviceRef>
          <DeviceRef Id="MTBRLTLSwitch"></DeviceRef>
          <DeviceRef Id="MTBSideportChanger"></DeviceRef>
          <DeviceRef Id="MTBStage"></DeviceRef>
          <DeviceRef Id="MTBStageAxisX"></DeviceRef>
          <DeviceRef Id="MTBStageAxisY"></DeviceRef>
          <DeviceRef Id="MTBTLApertureStop"></DeviceRef>
          <DeviceRef Id="MTBTLHalogenLamp"></DeviceRef>
          <DeviceRef Id="MTBTLShutter"></DeviceRef>
          <DeviceRef Id="MTBHXP120Shutter"></DeviceRef>
          <DeviceRef Id="MTBHXPLamp"></DeviceRef>
          <DeviceRef Id="MTBRLApoTomeFocus"></DeviceRef>
          <DeviceRef Id="MTBRLApoTomeGridChanger"></DeviceRef>
          <DeviceRef Id="MTBRLApoTomePhase"></DeviceRef>
          <DeviceRef Id="MTBIncubationCalibrationSensor"></DeviceRef>
          <DeviceRef Id="MTBIncubationTemperatureChannel1"></DeviceRef>
          <DeviceRef Id="MTBIncubationTemperatureChannel2"></DeviceRef>
          <DeviceRef Id="MTBIncubationTemperatureChannel3"></DeviceRef>
          <DeviceRef Id="MTBIncubationTemperatureChannel4"></DeviceRef>
          <DeviceRef Id="MTBIncubationCO2Channel"></DeviceRef>
          <DeviceRef Id="MTBIncubationCO2Fan"></DeviceRef>
          <DeviceRef Id="MTBObject"></DeviceRef>
          <DeviceRef Id="Condenser"></DeviceRef>
          <DeviceRef Id="MTBCamera_MTBSideportChanger_Left.Axiocam506m"></DeviceRef>
          <DeviceRef Id="SoftwareAutofocus"></DeviceRef>
          <DeviceRef Id="Autofocus"></DeviceRef>
          <DeviceRef Id="Incubation"></DeviceRef>
          <DeviceRef Id="ApoTome"></DeviceRef>
          <DeviceRef Id="ApoTomeProcessing"></DeviceRef>
        </Devices>
        <BeamPaths>
          <BeamPath Key="ObservationPath">
            <BeamPathNode Id="MTBObject">
              <Successors>
                <BeamPathNode Id="MTBObjectiveChanger">
                  <Successors>
                    <BeamPathNode Id="MTBReflectorChanger">
                      <Successors>
                        <BeamPathNode Id="MTBSideportChanger">
                          <Successors>
                            <BeamPathNode Id="MTBCameraAdapter_MTBSideportChanger_Left">
                              <Successors>
                                <BeamPathNode Id="MTBCamera_MTBSideportChanger_Left.Axiocam506m">
                                  <Successors></Successors>
                                </BeamPathNode>
                              </Successors>
                            </BeamPathNode>
                            <BeamPathNode Id="MTBEyePiece">
                              <Successors></Successors>
                            </BeamPathNode>
                          </Successors>
                        </BeamPathNode>
                      </Successors>
                    </BeamPathNode>
                  </Successors>
                </BeamPathNode>
              </Successors>
            </BeamPathNode>
          </BeamPath>
          <BeamPath Key="ReflectedLightPath">
            <BeamPathNode Id="MTBObject">
              <Successors>
                <BeamPathNode Id="MTBObjectiveChanger">
                  <Successors>
                    <BeamPathNode Id="MTBReflectorChanger">
                      <Successors>
                        <BeamPathNode Id="ApoTome">
                          <Successors>
                            <BeamPathNode Id="MTBRLApoTome">
                              <Successors>
                                <BeamPathNode Id="MTBRLShutter">
                                  <Successors>
                                    <BeamPathNode Id="MTBHXP120Shutter">
                                      <Successors>
                                        <BeamPathNode Id="MTBHXPLamp">
                                          <Successors></Successors>
                                        </BeamPathNode>
                                      </Successors>
                                    </BeamPathNode>
                                  </Successors>
                                </BeamPathNode>
                              </Successors>
                            </BeamPathNode>
                          </Successors>
                        </BeamPathNode>
                      </Successors>
                    </BeamPathNode>
                  </Successors>
                </BeamPathNode>
              </Successors>
            </BeamPathNode>
          </BeamPath>
          <BeamPath Key="TransmittedLightPath">
            <BeamPathNode Id="MTBObject">
              <Successors>
                <BeamPathNode Id="Condenser">
                  <Successors>
                    <BeamPathNode Id="MTBCondenserContrastChanger">
                      <Successors>
                        <BeamPathNode Id="MTBTLApertureStop">
                          <Successors>
                            <BeamPathNode Id="MTBTLShutter">
                              <Successors>
                                <BeamPathNode Id="MTBTLHalogenLamp">
                                  <Successors></Successors>
                                </BeamPathNode>
                              </Successors>
                            </BeamPathNode>
                          </Successors>
                        </BeamPathNode>
                      </Successors>
                    </BeamPathNode>
                  </Successors>
                </BeamPathNode>
              </Successors>
            </BeamPathNode>
          </BeamPath>
          <BeamPath Key="ObliqueLightPath">
            <BeamPathNode Id="MTBObject">
              <Successors></Successors>
            </BeamPathNode>
          </BeamPath>
        </BeamPaths>
      </Device>
      <Device Id="MTBCameraAdapter_MTBSideportChanger_Left" Name="1x Camera Adapter" UniqueName="CameraAdapter.1xCSU" Model="" IsAvailable="true" IsBroken="false" IsBrokenReason="" Motorization="None" IsEmitter="false" IsDetector="false">
        <Magnification>1</Magnification>
        <CameraId></CameraId>
      </Device>
      <Device Id="MTBCondenserContrastChanger" Name="Motorized Condenser" UniqueName="Aquila.Condenser_mot" Model="" IsAvailable="true" IsBroken="false" IsBrokenReason="" Motorization="Motorized" IsEmitter="false" IsDetector="false">
        <MinPosition>1</MinPosition>
        <MaxPosition>6</MaxPosition>
        <ChangerElements>
          <Contrast Name="Bright Field" Id="" UniqueName="Contrast.BrightField" Model="" IsMounted="true" Position="1" Type="Contrast">
            <ContrastMethods>BrightField</ContrastMethods>
          </Contrast>
          <Contrast Name="PH1" Id="" UniqueName="Contrast.PH1" Model="" IsMounted="true" Position="2" Type="Contrast">
            <ContrastMethods>PH1</ContrastMethods>
          </Contrast>
          <Contrast Name="PH2" Id="" UniqueName="Contrast.PH2" Model="" IsMounted="true" Position="3" Type="Contrast">
            <ContrastMethods>PH2</ContrastMethods>
          </Contrast>
          <Contrast Name="PH3" Id="" UniqueName="Contrast.PH3" Model="" IsMounted="true" Position="4" Type="Contrast">
            <ContrastMethods>PH3</ContrastMethods>
          </Contrast>
          <Contrast Name="none" Id="" UniqueName="AquilaContrast.none" Model="" IsMounted="true" Position="5" Type="Contrast">
            <ContrastMethods>BrightField</ContrastMethods>
          </Contrast>
          <Contrast Name="none" Id="" UniqueName="AquilaContrast.none" Model="" IsMounted="true" Position="6" Type="Contrast">
            <ContrastMethods>BrightField</ContrastMethods>
          </Contrast>
        </ChangerElements>
      </Device>
      <Device Id="MTBEyePiece" Name="10x Eyepiece SF23" UniqueName="Eyepiece.10x_23" Model="" IsAvailable="true" IsBroken="false" IsBrokenReason="" Motorization="None" IsEmitter="false" IsDetector="true">
        <Magnification>10</Magnification>
        <DepthOfField>0.43626373626373627</DepthOfField>
        <FieldOfView>23</FieldOfView>
        <TotalFieldOfView>0.575</TotalFieldOfView>
      </Device>
      <Device Id="MTBFocus" Name="Motorized Focus" UniqueName="Aquila.Focus_mot" Model="" IsAvailable="true" IsBroken="false" IsBrokenReason="" Motorization="Motorized" IsEmitter="false" IsDetector="false">
        <MinPosition>-14000</MinPosition>
        <MaxPosition>14000</MaxPosition>
        <MaxDeviation>0.005</MaxDeviation>
        <TypicalDeviation>0.005</TypicalDeviation>
        <StepWidth>0.01</StepWidth>
        <PositionUnit>µm</PositionUnit>
        <MinMoveSpeed>0.062</MinMoveSpeed>
        <MaxMoveSpeed>6000</MaxMoveSpeed>
        <SpeedUnit>µm/s</SpeedUnit>
        <HasContinualAcceleration>true</HasContinualAcceleration>
        <HasContinualStartSpeed>false</HasContinualStartSpeed>
        <MinContinualSpeed>0.062</MinContinualSpeed>
        <MaxContinualSpeed>6000</MaxContinualSpeed>
        <ContinualSpeedUnit>µm/s</ContinualSpeedUnit>
        <MinContinualAcceleration>0</MinContinualAcceleration>
        <MaxContinualAcceleration>10000</MaxContinualAcceleration>
        <ContinualAccelerationUnit>µm/s²</ContinualAccelerationUnit>
        <CoordinateDirection>1</CoordinateDirection>
        <HasLoadWork>true</HasLoadWork>
        <HasHandwheelDeactivation>true</HasHandwheelDeactivation>
        <IsAutomaticCalibrationSupported>true</IsAutomaticCalibrationSupported>
        <IsManualCalibrationSupported>true</IsManualCalibrationSupported>
        <IsPositiveDirectionAgainstGravity>true</IsPositiveDirectionAgainstGravity>
        <IsPositiveDirectionTowardSpecimen>true</IsPositiveDirectionTowardSpecimen>
      </Device>
      <Device Id="MTBMicroscopeManager" Name="Microscope manager" UniqueName="Aquila.MicroscopeManager" Model="" IsAvailable="true" IsBroken="false" IsBrokenReason="" Motorization="None" IsEmitter="false" IsDetector="false">
        <ContrastManagerContrastMethods>TransmittedLightBrightfield, TransmittedLightPhase, ReflectedLightFluorescence</ContrastManagerContrastMethods>
        <ContrastManagerModes>Off, OnDemand, ContrastRetaining</ContrastManagerModes>
        <LightManagerModes>Objective, Classic</LightManagerModes>
        <IsCondenserFocusingAvailable>false</IsCondenserFocusingAvailable>
        <IsCurrentFeedAvailable>false</IsCurrentFeedAvailable>
        <IsDazzleProtectionAvailable>true</IsDazzleProtectionAvailable>
        <IsLightManagerTemporaryAvailable>true</IsLightManagerTemporaryAvailable>
        <IsParfocalCorrectionAvailable>true</IsParfocalCorrectionAvailable>
        <IsParfocalCorrectionSilentModeOnOffAvailable>false</IsParfocalCorrectionSilentModeOnOffAvailable>
        <IsParcentralCorrectionAvailable>true</IsParcentralCorrectionAvailable>
        <IsParcentralCorrectionSilentModeOnOffAvailable>true</IsParcentralCorrectionSilentModeOnOffAvailable>
        <IsLoadWorkCouplingOnOffAvailable>false</IsLoadWorkCouplingOnOffAvailable>
        <IsVignettingFreeModeTemporaryAvailable>false</IsVignettingFreeModeTemporaryAvailable>
        <IsLaserSafetyAvailable>false</IsLaserSafetyAvailable>
        <SoftKeyCount>10</SoftKeyCount>
        <HasSoftKeyLabeling>true</HasSoftKeyLabeling>
      </Device>
      <Device Id="MTBObject" Name="Object" UniqueName="Object" Model="" IsAvailable="true" IsBroken="false" IsBrokenReason="" Motorization="None" IsEmitter="false" IsDetector="false"></Device>
      <Device Id="MTBObjectiveChanger" Name="6x Motorized Nosepiece" UniqueName="Aquila.Nosepiece_6xmot" Model="" IsAvailable="true" IsBroken="false" IsBrokenReason="" Motorization="Motorized" IsEmitter="false" IsDetector="false">
        <MinPosition>1</MinPosition>
        <MaxPosition>6</MaxPosition>
        <ChangerElements>
          <Objective Name="EC Plan-Neofluar 10x/0.30 M27" Id="" UniqueName="Objective.420340-9901-000" Model="" IsMounted="true" Position="1" Type="Objective">
            <ContrastMethods>DIC1, BrightField, DarkField, RLBrightField, RLPol, TLPol</ContrastMethods>
            <Features>Pol</Features>
            <Immersions>Air</Immersions>
            <Magnification>10</Magnification>
            <NumericalAperture>0.3</NumericalAperture>
            <WorkingDistance>5300</WorkingDistance>
            <TIRFAngleCorrection>0</TIRFAngleCorrection>
          </Objective>
          <Objective Name="Plan-Apochromat 20x/0.80 Ph 2 M27" Id="" UniqueName="Objective.420651-9911-000" Model="" IsMounted="true" Position="2" Type="Objective">
            <ContrastMethods>PH2, DIC2, BrightField, DarkField, RLBrightField, RLPol, TLPol</ContrastMethods>
            <Features>Pol</Features>
            <Immersions>Air</Immersions>
            <Magnification>20</Magnification>
            <NumericalAperture>0.8</NumericalAperture>
            <WorkingDistance>550</WorkingDistance>
            <TIRFAngleCorrection>0</TIRFAngleCorrection>
          </Objective>
          <Objective Name="Plan-Apochromat 40x/1.3 Oil Ph 3 (UV) VIS-IR M27" Id="" UniqueName="Objective.420761-9810-000" Model="" IsMounted="true" Position="3" Type="Objective">
            <ContrastMethods>PH3, DIC3, BrightField, DarkField, RLBrightField, RLPol, TLPol</ContrastMethods>
            <Features>Pol, IR, UV</Features>
            <Immersions>Oil</Immersions>
            <Magnification>40</Magnification>
            <NumericalAperture>1.3</NumericalAperture>
            <WorkingDistance>220</WorkingDistance>
            <TIRFAngleCorrection>0</TIRFAngleCorrection>
          </Objective>
          <Objective Name="Plan-Apochromat 63x/1.40 Oil M27" Id="" UniqueName="Objective.420780-9900-000" Model="" IsMounted="true" Position="4" Type="Objective">
            <ContrastMethods>DIC2, DIC3, BrightField, DarkField, RLBrightField, RLPol, TLPol</ContrastMethods>
            <Features>Pol, TIRF</Features>
            <Immersions>Oil</Immersions>
            <Magnification>63</Magnification>
            <NumericalAperture>1.4</NumericalAperture>
            <WorkingDistance>193</WorkingDistance>
            <TIRFAngleCorrection>1</TIRFAngleCorrection>
          </Objective>
          <Objective Name="EC Plan-Neofluar 40x/1.30 Oil DIC" Id="" UniqueName="Objective.440452-9903-000" Model="" IsMounted="true" Position="5" Type="Objective">
            <ContrastMethods>DIC3, BrightField, DarkField, RLBrightField, RLPol, TLPol</ContrastMethods>
            <Features>Pol</Features>
            <Immersions>Oil</Immersions>
            <Magnification>40</Magnification>
            <NumericalAperture>1.3</NumericalAperture>
            <WorkingDistance>200</WorkingDistance>
            <TIRFAngleCorrection>0</TIRFAngleCorrection>
          </Objective>
          <Objective Name="A-Plan 5x/0.12" Id="" UniqueName="Objective.441020-0000-000" Model="" IsMounted="true" Position="6" Type="Objective">
            <ContrastMethods>BrightField, DarkField, RLBrightField, RLPol, TLPol</ContrastMethods>
            <Features>Pol</Features>
            <Immersions>Air</Immersions>
            <Magnification>5</Magnification>
            <NumericalAperture>0.12</NumericalAperture>
            <WorkingDistance>9900</WorkingDistance>
            <TIRFAngleCorrection>0</TIRFAngleCorrection>
          </Objective>
        </ChangerElements>
      </Device>
      <Device Id="MTBReflectorChanger" Name="6x Motorized Reflector Changer" UniqueName="Aquila.ReflectorChanger_6xmot" Model="" IsAvailable="true" IsBroken="false" IsBrokenReason="" Motorization="Motorized" IsEmitter="false" IsDetector="false">
        <MinPosition>1</MinPosition>
        <MaxPosition>6</MaxPosition>
        <ChangerElements>
          <Reflector Name="49 DAPI" Id="" UniqueName="Reflector.488049-9901-000" Model="" IsMounted="true" Position="1" Type="Reflector">
            <WavelengthAreas>
              <WavelengthArea BeamSplitter="395" EmissionLow="420" EmissionHigh="470" ExcitationLow="335" ExcitationHigh="383"></WavelengthArea>
            </WavelengthAreas>
            <Features>None</Features>
          </Reflector>
          <Reflector Name="38 HE Green Fluorescent Prot" Id="" UniqueName="Reflector.489038-9901-000" Model="" IsMounted="true" Position="2" Type="Reflector">
            <WavelengthAreas>
              <WavelengthArea BeamSplitter="495" EmissionLow="500" EmissionHigh="550" ExcitationLow="450" ExcitationHigh="490"></WavelengthArea>
            </WavelengthAreas>
            <Features>HE, TIRF</Features>
          </Reflector>
          <Reflector Name="43 HE DsRed" Id="" UniqueName="Reflector.489043-9901-000" Model="" IsMounted="true" Position="3" Type="Reflector">
            <WavelengthAreas>
              <WavelengthArea BeamSplitter="570" EmissionLow="570" EmissionHigh="640" ExcitationLow="538" ExcitationHigh="562"></WavelengthArea>
            </WavelengthAreas>
            <Features>HE</Features>
          </Reflector>
          <Reflector Name="63 HE Red Fluores. Protein" Id="" UniqueName="Reflector.489063-0000-000" Model="" IsMounted="true" Position="4" Type="Reflector">
            <WavelengthAreas>
              <WavelengthArea BeamSplitter="590" EmissionLow="600" EmissionHigh="690" ExcitationLow="559" ExcitationHigh="585"></WavelengthArea>
            </WavelengthAreas>
            <Features>HE</Features>
          </Reflector>
          <Reflector Name="50 Cy 5" Id="" UniqueName="Reflector.488050-9901-000" Model="" IsMounted="true" Position="5" Type="Reflector">
            <WavelengthAreas>
              <WavelengthArea BeamSplitter="660" EmissionLow="665" EmissionHigh="715" ExcitationLow="625" ExcitationHigh="655"></WavelengthArea>
            </WavelengthAreas>
            <Features>TIRF</Features>
          </Reflector>
          <ChangerElement Name="none" Id="" UniqueName="Reflector.none" Model="" IsMounted="true" Position="6" Type="None"></ChangerElement>
        </ChangerElements>
      </Device>
      <Device Id="MTBRLShutter" Name="RL Motorized Shutter" UniqueName="Aquila.RL_Shutter_mot" Model="" IsAvailable="true" IsBroken="false" IsBrokenReason="" Motorization="Motorized" IsEmitter="false" IsDetector="false">
        <MinPosition>1</MinPosition>
        <MaxPosition>2</MaxPosition>
        <ChangerElements>
          <ShutterState Name="Closed" Id="" UniqueName="Shutter.Closed" Model="" IsMounted="true" Position="1" Type="ShutterState">
            <IsOpen>false</IsOpen>
          </ShutterState>
          <ShutterState Name="Open" Id="" UniqueName="Shutter.Open" Model="" IsMounted="true" Position="2" Type="ShutterState">
            <IsOpen>true</IsOpen>
          </ShutterState>
        </ChangerElements>
      </Device>
      <Device Id="MTBRLTLSwitch" Name="RL/TL Switch" UniqueName="Aquila.RLTLSwitch" Model="" IsAvailable="true" IsBroken="false" IsBrokenReason="" Motorization="Coded" IsEmitter="false" IsDetector="false">
        <MinPosition>1</MinPosition>
        <MaxPosition>2</MaxPosition>
        <ChangerElements>
          <RLTLSwitchState Name="TL" Id="" UniqueName="RLTLSwitch.TL" Model="" IsMounted="true" Position="1" Type="RLTLSwitchState">
            <LightPathLocation>TransmittedLight</LightPathLocation>
          </RLTLSwitchState>
          <RLTLSwitchState Name="RL" Id="" UniqueName="RLTLSwitch.RL" Model="" IsMounted="true" Position="2" Type="RLTLSwitchState">
            <LightPathLocation>ReflectedLight</LightPathLocation>
          </RLTLSwitchState>
        </ChangerElements>
      </Device>
      <Device Id="MTBSideportChanger" Name="3x Motorized Sideport Turret" UniqueName="Aquila.SideportChanger_3xmot" Model="" IsAvailable="true" IsBroken="false" IsBrokenReason="" Motorization="Motorized" IsEmitter="false" IsDetector="false">
        <MinPosition>1</MinPosition>
        <MaxPosition>3</MaxPosition>
        <ChangerElements>
          <Mirror Name="100% VIS" Id="" UniqueName="Aquila.SideportElement_100%BP" Model="" IsMounted="true" Position="1" Type="Mirror">
            <SuccessorId>MTBEyePiece</SuccessorId>
          </Mirror>
          <BeamSplitter Name="50% VIS - 50% L" Id="" UniqueName="Aquila.SideportElement_50%BP_50%L" Model="" IsMounted="true" Position="2" Type="BeamSplitter">
            <SplittingRatioSuccessor1>0.5</SplittingRatioSuccessor1>
            <Successor1Id>MTBEyePiece</Successor1Id>
            <Successor2Id>MTBCameraAdapter_MTBSideportChanger_Left</Successor2Id>
          </BeamSplitter>
          <Mirror Name="100% L" Id="" UniqueName="Aquila.SideportElement_100%L" Model="" IsMounted="true" Position="3" Type="Mirror">
            <SuccessorId>MTBCameraAdapter_MTBSideportChanger_Left</SuccessorId>
          </Mirror>
        </ChangerElements>
      </Device>
      <Device Id="MTBStage" Name="Motorized Stage (SMC2009)" UniqueName="Stage.SMC2009_int" Model="" IsAvailable="true" IsBroken="false" IsBrokenReason="" Motorization="Motorized" IsEmitter="false" IsDetector="false">
        <StageAxes>
          <StageAxis Name="x-Axis" Id="MTBStageAxisX" UniqueName="XAxis" Model="" IsAvailable="true" IsBroken="false" IsBrokenReason="" Motorization="Motorized" IsEmitter="false" IsDetector="false">
            <MinPosition>-350000</MinPosition>
            <MaxPosition>350000</MaxPosition>
            <MaxDeviation>4.875</MaxDeviation>
            <TypicalDeviation>1.875</TypicalDeviation>
            <StepWidth>0.25</StepWidth>
            <PositionUnit>µm</PositionUnit>
            <MinMoveSpeed>0.001</MinMoveSpeed>
            <MaxMoveSpeed>25000</MaxMoveSpeed>
            <SpeedUnit>µm/s</SpeedUnit>
            <HasContinualAcceleration>true</HasContinualAcceleration>
            <HasContinualStartSpeed>false</HasContinualStartSpeed>
            <MinContinualSpeed>0</MinContinualSpeed>
            <MaxContinualSpeed>25000</MaxContinualSpeed>
            <ContinualSpeedUnit>µm/s</ContinualSpeedUnit>
            <MinContinualAcceleration>0</MinContinualAcceleration>
            <MaxContinualAcceleration>500000</MaxContinualAcceleration>
            <ContinualAccelerationUnit>µm/s2</ContinualAccelerationUnit>
            <CoordinateDirection>1</CoordinateDirection>
            <HasLoadWork>false</HasLoadWork>
            <HasHandwheelDeactivation>true</HasHandwheelDeactivation>
            <IsAutomaticCalibrationSupported>true</IsAutomaticCalibrationSupported>
            <IsManualCalibrationSupported>true</IsManualCalibrationSupported>
          </StageAxis>
          <StageAxis Name="y-Axis" Id="MTBStageAxisY" UniqueName="YAxis" Model="" IsAvailable="true" IsBroken="false" IsBrokenReason="" Motorization="Motorized" IsEmitter="false" IsDetector="false">
            <MinPosition>-350000</MinPosition>
            <MaxPosition>350000</MaxPosition>
            <MaxDeviation>4.875</MaxDeviation>
            <TypicalDeviation>1.875</TypicalDeviation>
            <StepWidth>0.25</StepWidth>
            <PositionUnit>µm</PositionUnit>
            <MinMoveSpeed>0.001</MinMoveSpeed>
            <MaxMoveSpeed>25000</MaxMoveSpeed>
            <SpeedUnit>µm/s</SpeedUnit>
            <HasContinualAcceleration>true</HasContinualAcceleration>
            <HasContinualStartSpeed>false</HasContinualStartSpeed>
            <MinContinualSpeed>0</MinContinualSpeed>
            <MaxContinualSpeed>25000</MaxContinualSpeed>
            <ContinualSpeedUnit>µm/s</ContinualSpeedUnit>
            <MinContinualAcceleration>0</MinContinualAcceleration>
            <MaxContinualAcceleration>500000</MaxContinualAcceleration>
            <ContinualAccelerationUnit>µm/s2</ContinualAccelerationUnit>
            <CoordinateDirection>1</CoordinateDirection>
            <HasLoadWork>false</HasLoadWork>
            <HasHandwheelDeactivation>true</HasHandwheelDeactivation>
            <IsAutomaticCalibrationSupported>true</IsAutomaticCalibrationSupported>
            <IsManualCalibrationSupported>true</IsManualCalibrationSupported>
          </StageAxis>
        </StageAxes>
      </Device>
      <Device Id="MTBStageAxisX" Name="x-Axis" UniqueName="XAxis" Model="" IsAvailable="true" IsBroken="false" IsBrokenReason="" Motorization="Motorized" IsEmitter="false" IsDetector="false">
        <MinPosition>-350000</MinPosition>
        <MaxPosition>350000</MaxPosition>
        <MaxDeviation>4.875</MaxDeviation>
        <TypicalDeviation>1.875</TypicalDeviation>
        <StepWidth>0.25</StepWidth>
        <PositionUnit>µm</PositionUnit>
        <MinMoveSpeed>0.001</MinMoveSpeed>
        <MaxMoveSpeed>25000</MaxMoveSpeed>
        <SpeedUnit>µm/s</SpeedUnit>
        <HasContinualAcceleration>true</HasContinualAcceleration>
        <HasContinualStartSpeed>false</HasContinualStartSpeed>
        <MinContinualSpeed>0</MinContinualSpeed>
        <MaxContinualSpeed>25000</MaxContinualSpeed>
        <ContinualSpeedUnit>µm/s</ContinualSpeedUnit>
        <MinContinualAcceleration>0</MinContinualAcceleration>
        <MaxContinualAcceleration>500000</MaxContinualAcceleration>
        <ContinualAccelerationUnit>µm/s2</ContinualAccelerationUnit>
        <CoordinateDirection>1</CoordinateDirection>
        <HasLoadWork>false</HasLoadWork>
        <HasHandwheelDeactivation>true</HasHandwheelDeactivation>
        <IsAutomaticCalibrationSupported>true</IsAutomaticCalibrationSupported>
        <IsManualCalibrationSupported>true</IsManualCalibrationSupported>
      </Device>
      <Device Id="MTBStageAxisY" Name="y-Axis" UniqueName="YAxis" Model="" IsAvailable="true" IsBroken="false" IsBrokenReason="" Motorization="Motorized" IsEmitter="false" IsDetector="false">
        <MinPosition>-350000</MinPosition>
        <MaxPosition>350000</MaxPosition>
        <MaxDeviation>4.875</MaxDeviation>
        <TypicalDeviation>1.875</TypicalDeviation>
        <StepWidth>0.25</StepWidth>
        <PositionUnit>µm</PositionUnit>
        <MinMoveSpeed>0.001</MinMoveSpeed>
        <MaxMoveSpeed>25000</MaxMoveSpeed>
        <SpeedUnit>µm/s</SpeedUnit>
        <HasContinualAcceleration>true</HasContinualAcceleration>
        <HasContinualStartSpeed>false</HasContinualStartSpeed>
        <MinContinualSpeed>0</MinContinualSpeed>
        <MaxContinualSpeed>25000</MaxContinualSpeed>
        <ContinualSpeedUnit>µm/s</ContinualSpeedUnit>
        <MinContinualAcceleration>0</MinContinualAcceleration>
        <MaxContinualAcceleration>500000</MaxContinualAcceleration>
        <ContinualAccelerationUnit>µm/s2</ContinualAccelerationUnit>
        <CoordinateDirection>1</CoordinateDirection>
        <HasLoadWork>false</HasLoadWork>
        <HasHandwheelDeactivation>true</HasHandwheelDeactivation>
        <IsAutomaticCalibrationSupported>true</IsAutomaticCalibrationSupported>
        <IsManualCalibrationSupported>true</IsManualCalibrationSupported>
      </Device>
      <Device Id="MTBTLApertureStop" Name="Motorized Condenser Aperture" UniqueName="Aquila.Condenser_Aperture_mot" Model="" IsAvailable="true" IsBroken="false" IsBrokenReason="" Motorization="Motorized" IsEmitter="false" IsDetector="false">
        <MinPosition>0.09</MinPosition>
        <MaxPosition>0.55</MaxPosition>
        <MaxDeviation>0.00028785982478097627</MaxDeviation>
        <TypicalDeviation>0.00028785982478097627</TypicalDeviation>
        <StepWidth>0.00057571964956195255</StepWidth>
        <PositionUnit>NA</PositionUnit>
        <MinMoveSpeed>1</MinMoveSpeed>
        <MaxMoveSpeed>1</MaxMoveSpeed>
        <SpeedUnit></SpeedUnit>
      </Device>
      <Device Id="MTBTLHalogenLamp" Name="TL LED" UniqueName="Aquila.TL_LEDLamp" Model="" IsAvailable="true" IsBroken="false" IsBrokenReason="" Motorization="Motorized" IsEmitter="true" IsDetector="false">
        <MinPosition>0</MinPosition>
        <MaxPosition>12.2</MaxPosition>
        <MaxDeviation>0.0059628543499511237</MaxDeviation>
        <TypicalDeviation>0.0059628543499511237</TypicalDeviation>
        <StepWidth>0.011925708699902247</StepWidth>
        <PositionUnit>Volt</PositionUnit>
        <Has3200K>true</Has3200K>
        <HasOnOff>true</HasOnOff>
        <LampType>LED</LampType>
      </Device>
      <Device Id="MTBTLShutter" Name="TL Motorized Shutter" UniqueName="Aquila.TL_Shutter_mot" Model="" IsAvailable="true" IsBroken="false" IsBrokenReason="" Motorization="Motorized" IsEmitter="false" IsDetector="false">
        <MinPosition>1</MinPosition>
        <MaxPosition>2</MaxPosition>
        <ChangerElements>
          <ShutterState Name="Closed" Id="" UniqueName="Shutter.Closed" Model="" IsMounted="true" Position="1" Type="ShutterState">
            <IsOpen>false</IsOpen>
          </ShutterState>
          <ShutterState Name="Open" Id="" UniqueName="Shutter.Open" Model="" IsMounted="true" Position="2" Type="ShutterState">
            <IsOpen>true</IsOpen>
          </ShutterState>
        </ChangerElements>
      </Device>
      <Device Id="MTBHXP120Shutter" Name="HXP 120 V Shutter" UniqueName="HXP120V.Shutter" Model="" IsAvailable="true" IsBroken="false" IsBrokenReason="" Motorization="Motorized" IsEmitter="false" IsDetector="false">
        <MinPosition>1</MinPosition>
        <MaxPosition>2</MaxPosition>
        <ChangerElements>
          <ShutterState Name="Closed" Id="" UniqueName="Shutter.Closed" Model="" IsMounted="true" Position="1" Type="ShutterState">
            <IsOpen>false</IsOpen>
          </ShutterState>
          <ShutterState Name="Open" Id="" UniqueName="Shutter.Open" Model="" IsMounted="true" Position="2" Type="ShutterState">
            <IsOpen>true</IsOpen>
          </ShutterState>
        </ChangerElements>
      </Device>
      <Device Id="MTBHXPLamp" Name="HXP 120 V" UniqueName="Lamp.HXP120V" Model="" IsAvailable="true" IsBroken="false" IsBrokenReason="" Motorization="Motorized" IsEmitter="true" IsDetector="false">
        <MinPosition>1</MinPosition>
        <MaxPosition>100</MaxPosition>
        <MaxDeviation>2.6052631578947367</MaxDeviation>
        <TypicalDeviation>2.6052631578947367</TypicalDeviation>
        <StepWidth>5.2105263157894735</StepWidth>
        <PositionUnit>%</PositionUnit>
        <Has3200K>false</Has3200K>
        <HasOnOff>false</HasOnOff>
        <LampType>ShortArc</LampType>
      </Device>
      <Device Id="MTBRLApoTomeFocus" Name="ApoTome Focus" UniqueName="ApoTome.Focus" Model="" IsAvailable="true" IsBroken="false" IsBrokenReason="" Motorization="Motorized" IsEmitter="false" IsDetector="false">
        <MinPosition>1</MinPosition>
        <MaxPosition>256</MaxPosition>
        <MaxDeviation>2.5</MaxDeviation>
        <TypicalDeviation>2.5</TypicalDeviation>
        <StepWidth>1</StepWidth>
        <PositionUnit></PositionUnit>
        <MinMoveSpeed>1</MinMoveSpeed>
        <MaxMoveSpeed>1</MaxMoveSpeed>
        <SpeedUnit></SpeedUnit>
      </Device>
      <Device Id="MTBRLApoTomeGridChanger" Name="ApoTome Grid Changer" UniqueName="ApoTome.GridChanger" Model="" IsAvailable="true" IsBroken="false" IsBrokenReason="" Motorization="Motorized" IsEmitter="false" IsDetector="false">
        <MinPosition>1</MinPosition>
        <MaxPosition>3</MaxPosition>
        <ChangerElements>
          <ChangerElement Name="Grid 1" Id="" UniqueName="ApoTome.Grid1" Model="" IsMounted="true" Position="1" Type="GridPattern">
            <LinesPerMM>10</LinesPerMM>
          </ChangerElement>
          <ChangerElement Name="Grid 2" Id="" UniqueName="ApoTome.Grid2" Model="" IsMounted="true" Position="2" Type="GridPattern">
            <LinesPerMM>17.5</LinesPerMM>
          </ChangerElement>
          <ChangerElement Name="Grid 3" Id="" UniqueName="ApoTome.Grid3" Model="" IsMounted="true" Position="3" Type="GridPattern">
            <LinesPerMM>35</LinesPerMM>
          </ChangerElement>
        </ChangerElements>
      </Device>
      <Device Id="MTBRLApoTomePhase" Name="ApoTome Phase" UniqueName="ApoTome.Phase" Model="" IsAvailable="true" IsBroken="false" IsBrokenReason="" Motorization="Motorized" IsEmitter="false" IsDetector="false">
        <MinPosition>1</MinPosition>
        <MaxPosition>4096</MaxPosition>
        <MaxDeviation>2.5</MaxDeviation>
        <TypicalDeviation>2.5</TypicalDeviation>
        <StepWidth>1</StepWidth>
        <PositionUnit></PositionUnit>
        <MinMoveSpeed>1</MinMoveSpeed>
        <MaxMoveSpeed>1</MaxMoveSpeed>
        <SpeedUnit></SpeedUnit>
      </Device>
      <Device Id="MTBCamera_MTBSideportChanger_Left.Axiocam506m" Name="Axiocam 506" UniqueName="Axiocam506m_S428" Model="Axiocam506m" IsAvailable="true" IsBroken="false" IsBrokenReason="" Motorization="Motorized" IsEmitter="false" IsDetector="true"></Device>
      <Device Id="SoftwareAutofocus" Name="SoftwareAutofocus" UniqueName="SoftwareAutofocus" Model="" IsAvailable="true" IsBroken="false" IsBrokenReason="" Motorization="Motorized" IsEmitter="false" IsDetector="false"></Device>
      <Device Id="Autofocus" Name="Autofocus" UniqueName="Autofocus" Model="" IsAvailable="true" IsBroken="false" IsBrokenReason="" Motorization="Motorized" IsEmitter="false" IsDetector="false"></Device>
      <Device Id="ApoTome" Name="ApoTome" UniqueName="ApoTome" Model="" IsAvailable="true" IsBroken="false" IsBrokenReason="" Motorization="Motorized" IsEmitter="false" IsDetector="false">
        <Focus Name="ApoTome Focus" Id="MTBRLApoTomeFocus" UniqueName="ApoTome.Focus" Model="" IsAvailable="true" IsBroken="false" IsBrokenReason="" Motorization="Motorized" IsEmitter="false" IsDetector="false">
          <MinPosition>1</MinPosition>
          <MaxPosition>256</MaxPosition>
          <MaxDeviation>2.5</MaxDeviation>
          <TypicalDeviation>2.5</TypicalDeviation>
          <StepWidth>1</StepWidth>
          <PositionUnit></PositionUnit>
          <MinMoveSpeed>1</MinMoveSpeed>
          <MaxMoveSpeed>1</MaxMoveSpeed>
          <SpeedUnit></SpeedUnit>
        </Focus>
        <Phase Name="ApoTome Phase" Id="MTBRLApoTomePhase" UniqueName="ApoTome.Phase" Model="" IsAvailable="true" IsBroken="false" IsBrokenReason="" Motorization="Motorized" IsEmitter="false" IsDetector="false">
          <MinPosition>1</MinPosition>
          <MaxPosition>4096</MaxPosition>
          <MaxDeviation>2.5</MaxDeviation>
          <TypicalDeviation>2.5</TypicalDeviation>
          <StepWidth>1</StepWidth>
          <PositionUnit></PositionUnit>
          <MinMoveSpeed>1</MinMoveSpeed>
          <MaxMoveSpeed>1</MaxMoveSpeed>
          <SpeedUnit></SpeedUnit>
        </Phase>
        <GridChanger Name="ApoTome Grid Changer" Id="MTBRLApoTomeGridChanger" UniqueName="ApoTome.GridChanger" Model="" IsAvailable="true" IsBroken="false" IsBrokenReason="" Motorization="Motorized" IsEmitter="false" IsDetector="false">
          <MinPosition>1</MinPosition>
          <MaxPosition>3</MaxPosition>
          <ChangerElements>
            <ChangerElement Name="Grid 1" Id="" UniqueName="ApoTome.Grid1" Model="" IsMounted="true" Position="1" Type="GridPattern">
              <LinesPerMM>10</LinesPerMM>
            </ChangerElement>
            <ChangerElement Name="Grid 2" Id="" UniqueName="ApoTome.Grid2" Model="" IsMounted="true" Position="2" Type="GridPattern">
              <LinesPerMM>17.5</LinesPerMM>
            </ChangerElement>
            <ChangerElement Name="Grid 3" Id="" UniqueName="ApoTome.Grid3" Model="" IsMounted="true" Position="3" Type="GridPattern">
              <LinesPerMM>35</LinesPerMM>
            </ChangerElement>
          </ChangerElements>
        </GridChanger>
        <Grids>
          <GridCount>3</GridCount>
          <Grid0>OL</Grid0>
          <GridLinesPerMillimeter0>35</GridLinesPerMillimeter0>
          <FullPhaseFactoryDefault0>1050</FullPhaseFactoryDefault0>
          <Grid1>OH</Grid1>
          <GridLinesPerMillimeter1>17.5</GridLinesPerMillimeter1>
          <FullPhaseFactoryDefault1>2100</FullPhaseFactoryDefault1>
          <Grid2>OD</Grid2>
          <GridLinesPerMillimeter2>10</GridLinesPerMillimeter2>
          <FullPhaseFactoryDefault2>3675</FullPhaseFactoryDefault2>
        </Grids>
        <ApoTomeClickStopInfo>
          <ApoTomeClickStopInfo>
            <ApoTomeClickStopInfoElement>
              <Magnification>1</Magnification>
              <Tolerance>0.03</Tolerance>
              <Count>4</Count>
              <Mag0>40</Mag0>
              <Mag1>80</Mag1>
              <Mag2>100</Mag2>
              <Mag3>112</Mag3>
              <Zoom0>4</Zoom0>
              <Zoom1>8</Zoom1>
              <Zoom2>10</Zoom2>
              <Zoom3>11.2</Zoom3>
            </ApoTomeClickStopInfoElement>
            <ApoTomeClickStopInfoElement>
              <Magnification>2.3</Magnification>
              <Tolerance>0.04</Tolerance>
              <Count>4</Count>
              <Mag0>40</Mag0>
              <Mag1>150</Mag1>
              <Mag2>160</Mag2>
              <Mag3>250</Mag3>
              <Zoom0>1.73913043478261</Zoom0>
              <Zoom1>6.52173913043478</Zoom1>
              <Zoom2>6.95652173913043</Zoom2>
              <Zoom3>10.8695652173913</Zoom3>
            </ApoTomeClickStopInfoElement>
          </ApoTomeClickStopInfo>
        </ApoTomeClickStopInfo>
        <StandMagnification>2.57</StandMagnification>
        <GridOrientation>Horizontal</GridOrientation>
        <HardwareVersion>AT2</HardwareVersion>
        <Camera90DegreeRotated>false</Camera90DegreeRotated>
      </Device>
      <Device Id="ApoTomeProcessing" Name="ApoTomeProcessing" UniqueName="ApoTomeProcessing" Model="" IsAvailable="true" IsBroken="false" IsBrokenReason="" Motorization="Motorized" IsEmitter="false" IsDetector="false"></Device>
    </Configuration>
  </HardwareSetting>
  <CustomAttributes>
    <AuditTrail>&lt;AuditTrail ProcessingSteps="1"&gt;
  &lt;SimDisplay Timestamp="2021-04-15T17:32:25.9374596+02:00" ElapsedTime="00:00:01.6770570" ID="1"&gt;
    &lt;OverruleMultiChannelParameterIndex&gt;-1&lt;/OverruleMultiChannelParameterIndex&gt;
    &lt;MultiChannelParameterIndex&gt;-1&lt;/MultiChannelParameterIndex&gt;
    &lt;CanProcessInplace&gt;false&lt;/CanProcessInplace&gt;
    &lt;UseNormalization&gt;false&lt;/UseNormalization&gt;
    &lt;ViewMode&gt;Sectioned&lt;/ViewMode&gt;
    &lt;FilterParameters AsmName="Zeiss.Micro.LM.Processing, Version=2.0.0.12, Culture=neutral, PublicKeyToken=null" TypeName="Zeiss.Micro.Imaging.View.SIMViewerPlugin+SimDisplay+FilterParameter"&gt;
      &lt;UseFilter&gt;false&lt;/UseFilter&gt;
      &lt;FilterSize&gt;0&lt;/FilterSize&gt;
      &lt;FilterComponents&gt;0&lt;/FilterComponents&gt;
      &lt;Index&gt;0&lt;/Index&gt;
    &lt;/FilterParameters&gt;
    &lt;CloneDisplaySettings&gt;true&lt;/CloneDisplaySettings&gt;
    &lt;ProcessingMode&gt;Sectioned&lt;/ProcessingMode&gt;
    &lt;CorrectionMode&gt;LocalIntensity&lt;/CorrectionMode&gt;
    &lt;Normalization&gt;Clip&lt;/Normalization&gt;
    &lt;SectionedOrder&gt;1&lt;/SectionedOrder&gt;
    &lt;SABCEpsilon&gt;0.05&lt;/SABCEpsilon&gt;
    &lt;SaturationThreshold&gt;5&lt;/SaturationThreshold&gt;
    &lt;FilterComponents&gt;None&lt;/FilterComponents&gt;
    &lt;FilterSize&gt;0&lt;/FilterSize&gt;
    &lt;UseGratingFilter&gt;false&lt;/UseGratingFilter&gt;
    &lt;ChannelProcessingMode&gt;
      &lt;c0&gt;
        &lt;Name&gt;DAPI&lt;/Name&gt;
        &lt;Index&gt;0&lt;/Index&gt;
        &lt;ChannelProcessingMode&gt;ProcessChannel&lt;/ChannelProcessingMode&gt;
      &lt;/c0&gt;
      &lt;c1&gt;
        &lt;Name&gt;Cy3&lt;/Name&gt;
        &lt;Index&gt;1&lt;/Index&gt;
        &lt;ChannelProcessingMode&gt;ProcessChannel&lt;/ChannelProcessingMode&gt;
      &lt;/c1&gt;
      &lt;c2&gt;
        &lt;Name&gt;Alexa Fluor 488&lt;/Name&gt;
        &lt;Index&gt;2&lt;/Index&gt;
        &lt;ChannelProcessingMode&gt;ProcessChannel&lt;/ChannelProcessingMode&gt;
      &lt;/c2&gt;
    &lt;/ChannelProcessingMode&gt;
    &lt;Input&gt;D:\Users\zeiss-service\Pictures\temp\Snap-39785.czi&lt;/Input&gt;
  &lt;/SimDisplay&gt;
&lt;/AuditTrail&gt;</AuditTrail>
  </CustomAttributes>
  <Information>
    <User Id="0" />
    <Application>
      <Name>ZEN 2 (blue edition)</Name>
      <Version>2.0.0.0</Version>
    </Application>
    <Document>
      <CreationDate>2021-04-15T17:31:36.0946087+02:00</CreationDate>
      <SubType></SubType>
      <UserName>Yunhua</UserName>
    </Document>
    <Image>
      <SizeX>2752</SizeX>
      <SizeY>2208</SizeY>
      <SizeH>1</SizeH>
      <SizeB>1</SizeB>
      <OriginalEncodingQuality>100</OriginalEncodingQuality>
      <AcquisitionDateAndTime>2021-04-15T15:31:36.0946087Z</AcquisitionDateAndTime>
      <ComponentBitCount>8</ComponentBitCount>
      <PixelType>Bgr24</PixelType>
      <SizeC>3</SizeC>
      <Dimensions>
        <Channels>
          <Channel Id="Channel:0" Name="DAPI">
            <ExcitationWavelength>353</ExcitationWavelength>
            <EmissionWavelength>465</EmissionWavelength>
            <DyeId>McNamara-Boswell-0434</DyeId>
            <DyeDatabaseId>66071726-cbd4-4c41-b371-0a6eee4ae9c5</DyeDatabaseId>
            <Color>#FF0000FF</Color>
            <Fluor>DAPI</Fluor>
            <ExposureTime>110000000</ExposureTime>
            <Reflector>49 DAPI</Reflector>
            <NACondenser>0.09</NACondenser>
            <IlluminationType>Epifluorescence</IlluminationType>
            <ContrastMethod>Fluorescence</ContrastMethod>
            <PixelType>Bgr24</PixelType>
            <ComponentBitCount>8</ComponentBitCount>
            <AcquisitionMode>StructuredIllumination</AcquisitionMode>
            <DetectionWavelength />
            <DetectorSettings>
              <Binning>1,1</Binning>
              <Detector Id="Detector:Axiocam 506" />
            </DetectorSettings>
            <LightSourcesSettings>
              <LightSourceSettings>
                <Intensity>50.00 %</Intensity>
                <LightSource Id="LightSource:1" />
              </LightSourceSettings>
            </LightSourcesSettings>
            <FilterSetRef Id="FilterSet:1" />
            <SIMSettings>
              <GratingPeriod>16.173694147262431</GratingPeriod>
              <GratingRotation>0</GratingRotation>
            </SIMSettings>
          </Channel>
          <Channel Id="Channel:1" Name="Cy3">
            <ExcitationWavelength>548</ExcitationWavelength>
            <EmissionWavelength>561</EmissionWavelength>
            <DyeId>McNamara-Boswell-0615</DyeId>
            <DyeDatabaseId>66071726-cbd4-4c41-b371-0a6eee4ae9c5</DyeDatabaseId>
            <Color>#FFFFAD00</Color>
            <Fluor>Cy3</Fluor>
            <ExposureTime>1000000000</ExposureTime>
            <Reflector>43 HE DsRed</Reflector>
            <NACondenser>0.09</NACondenser>
            <IlluminationType>Epifluorescence</IlluminationType>
            <ContrastMethod>Fluorescence</ContrastMethod>
            <PixelType>Bgr24</PixelType>
            <ComponentBitCount>8</ComponentBitCount>
            <AcquisitionMode>StructuredIllumination</AcquisitionMode>
            <DetectionWavelength />
            <DetectorSettings>
              <Binning>1,1</Binning>
              <Detector Id="Detector:Axiocam 506" />
            </DetectorSettings>
            <LightSourcesSettings>
              <LightSourceSettings>
                <Intensity>53.11 %</Intensity>
                <LightSource Id="LightSource:2" />
              </LightSourceSettings>
            </LightSourcesSettings>
            <FilterSetRef Id="FilterSet:2" />
            <SIMSettings>
              <GratingPeriod>16.173694147262431</GratingPeriod>
              <GratingRotation>0</GratingRotation>
            </SIMSettings>
          </Channel>
          <Channel Id="Channel:2" Name="Alexa Fluor 488">
            <ExcitationWavelength>493</ExcitationWavelength>
            <EmissionWavelength>517</EmissionWavelength>
            <DyeId>McNamara-Boswell-0038</DyeId>
            <DyeDatabaseId>66071726-cbd4-4c41-b371-0a6eee4ae9c5</DyeDatabaseId>
            <Color>#FF00FF33</Color>
            <Fluor>Alexa Fluor 488</Fluor>
            <ExposureTime>3000000000</ExposureTime>
            <Reflector>38 HE Green Fluorescent Prot</Reflector>
            <NACondenser>0.09</NACondenser>
            <IlluminationType>Epifluorescence</IlluminationType>
            <ContrastMethod>Fluorescence</ContrastMethod>
            <PixelType>Bgr24</PixelType>
            <ComponentBitCount>8</ComponentBitCount>
            <AcquisitionMode>StructuredIllumination</AcquisitionMode>
            <DetectionWavelength />
            <DetectorSettings>
              <Binning>1,1</Binning>
              <Detector Id="Detector:Axiocam 506" />
            </DetectorSettings>
            <LightSourcesSettings>
              <LightSourceSettings>
                <Intensity>53.11 %</Intensity>
                <LightSource Id="LightSource:3" />
              </LightSourceSettings>
            </LightSourcesSettings>
            <FilterSetRef Id="FilterSet:3" />
            <SIMSettings>
              <GratingPeriod>16.173694147262431</GratingPeriod>
              <GratingRotation>0</GratingRotation>
            </SIMSettings>
          </Channel>
        </Channels>
        <Tracks>
          <Track Id="Track:1">
            <ChannelRefs>
              <ChannelRef Id="Channel:0" />
            </ChannelRefs>
          </Track>
          <Track Id="Track:2">
            <ChannelRefs>
              <ChannelRef Id="Channel:1" />
            </ChannelRefs>
          </Track>
          <Track Id="Track:3">
            <ChannelRefs>
              <ChannelRef Id="Channel:2" />
            </ChannelRefs>
          </Track>
        </Tracks>
        <T>
          <StartTime>2021-04-15T15:31:36.0946087Z</StartTime>
        </T>
      </Dimensions>
      <ObjectiveSettings>
        <ObjectiveRef Id="Objective:1" />
      </ObjectiveSettings>
      <MicroscopeRef Id="Microscope:1" />
      <MicroscopeSettings>
        <EyepieceSettings>
          <TotalMagnification>400</TotalMagnification>
        </EyepieceSettings>
      </MicroscopeSettings>
    </Image>
    <Instrument>
      <Microscopes>
        <Microscope Id="Microscope:1" Name="Axio Observer.Z1">
          <Type>Inverted</Type>
        </Microscope>
      </Microscopes>
      <LightSources>
        <LightSource Id="LightSource:1" Name="HXP 120 V">
          <LightSourceType>
            <Arc>
              <Type>Other</Type>
            </Arc>
          </LightSourceType>
        </LightSource>
        <LightSource Id="LightSource:2" Name="HXP 120 V">
          <LightSourceType>
            <Arc>
              <Type>Other</Type>
            </Arc>
          </LightSourceType>
        </LightSource>
        <LightSource Id="LightSource:3" Name="HXP 120 V">
          <LightSourceType>
            <Arc>
              <Type>Other</Type>
            </Arc>
          </LightSourceType>
        </LightSource>
      </LightSources>
      <Detectors>
        <Detector Id="Detector:Axiocam 506" Name="Axiocam 506">
          <Manufacturer>
            <Model>Axiocam506m</Model>
          </Manufacturer>
          <Adapter>
            <Manufacturer>
              <Model>1x Camera Adapter</Model>
            </Manufacturer>
          </Adapter>
        </Detector>
      </Detectors>
      <Objectives>
        <Objective Id="Objective:1" Name="Plan-Apochromat 40x/1.3 Oil Ph 3 (UV) VIS-IR M27">
          <LensNA>1.3</LensNA>
          <NominalMagnification>40</NominalMagnification>
          <WorkingDistance>220</WorkingDistance>
          <PupilGeometry>PhaseRing3</PupilGeometry>
          <Immersion>Oil</Immersion>
        </Objective>
      </Objectives>
      <FilterSets>
        <FilterSet Id="FilterSet:1">
          <DichroicRef Id="Dichroic:1" />
          <EmissionFilters>
            <EmissionFilterRef Id="Filter:2" />
          </EmissionFilters>
          <ExcitationFilters>
            <ExcitationFilterRef Id="Filter:1" />
          </ExcitationFilters>
        </FilterSet>
        <FilterSet Id="FilterSet:2">
          <DichroicRef Id="Dichroic:2" />
          <EmissionFilters>
            <EmissionFilterRef Id="Filter:4" />
          </EmissionFilters>
          <ExcitationFilters>
            <ExcitationFilterRef Id="Filter:3" />
          </ExcitationFilters>
        </FilterSet>
        <FilterSet Id="FilterSet:3">
          <DichroicRef Id="Dichroic:3" />
          <EmissionFilters>
            <EmissionFilterRef Id="Filter:6" />
          </EmissionFilters>
          <ExcitationFilters>
            <ExcitationFilterRef Id="Filter:5" />
          </ExcitationFilters>
        </FilterSet>
      </FilterSets>
      <Filters>
        <Filter Id="Filter:1">
          <TransmittanceRange>
            <CutIn>335</CutIn>
            <CutOut>383</CutOut>
          </TransmittanceRange>
        </Filter>
        <Filter Id="Filter:2">
          <TransmittanceRange>
            <CutIn>420</CutIn>
            <CutOut>470</CutOut>
          </TransmittanceRange>
        </Filter>
        <Filter Id="Filter:3">
          <TransmittanceRange>
            <CutIn>538</CutIn>
            <CutOut>562</CutOut>
          </TransmittanceRange>
        </Filter>
        <Filter Id="Filter:4">
          <TransmittanceRange>
            <CutIn>570</CutIn>
            <CutOut>640</CutOut>
          </TransmittanceRange>
        </Filter>
        <Filter Id="Filter:5">
          <TransmittanceRange>
            <CutIn>450</CutIn>
            <CutOut>490</CutOut>
          </TransmittanceRange>
        </Filter>
        <Filter Id="Filter:6">
          <TransmittanceRange>
            <CutIn>500</CutIn>
            <CutOut>550</CutOut>
          </TransmittanceRange>
        </Filter>
      </Filters>
      <Dichroics>
        <Dichroic Id="Dichroic:1">
          <Wavelengths>
            <Wavelength>395</Wavelength>
          </Wavelengths>
        </Dichroic>
        <Dichroic Id="Dichroic:2">
          <Wavelengths>
            <Wavelength>570</Wavelength>
          </Wavelengths>
        </Dichroic>
        <Dichroic Id="Dichroic:3">
          <Wavelengths>
            <Wavelength>495</Wavelength>
          </Wavelengths>
        </Dichroic>
      </Dichroics>
    </Instrument>
    <Processing>
      <SIM>
        <ProcessingMode>Sectioned</ProcessingMode>
      </SIM>
    </Processing>
  </Information>
  <Scaling>
    <Metadata />
    <AutoScaling>
      <Type>Measured</Type>
      <Objective>Objective.420761-9810-000</Objective>
      <Reflector>Reflector.488049-9901-000</Reflector>
      <CameraAdapter>CameraAdapter.1xCSU</CameraAdapter>
      <ObjectiveName>Plan-Apochromat 40x/1.3 Oil Ph 3 (UV) VIS-IR M27</ObjectiveName>
      <ReflectorMagnification>1</ReflectorMagnification>
      <CameraName>Axiocam 506</CameraName>
      <CameraAdapterMagnification>1</CameraAdapterMagnification>
      <CameraPixelDistance>4.54,4.54</CameraPixelDistance>
      <CreationDateTime>10/12/2022 09:01:13</CreationDateTime>
    </AutoScaling>
    <Items>
      <Distance Id="X">
        <Value>1.135E-07</Value>
        <DefaultUnitFormat>µm</DefaultUnitFormat>
      </Distance>
      <Distance Id="Y">
        <Value>1.135E-07</Value>
        <DefaultUnitFormat>µm</DefaultUnitFormat>
      </Distance>
    </Items>
  </Scaling>
  <DisplaySetting>
    <Channels>
      <Channel Id="Channel:0" Name="DAPI">
        <BitCountRange>14</BitCountRange>
        <PixelType>Gray16</PixelType>
        <DyeName>DAPI</DyeName>
        <ShortName>DAPI</ShortName>
        <IlluminationType>Fluorescence</IlluminationType>
        <DyeMaxEmission>465</DyeMaxEmission>
        <DyeMaxExcitation>353</DyeMaxExcitation>
        <DyeId>McNamara-Boswell-0434</DyeId>
        <DyeDatabaseId>66071726-cbd4-4c41-b371-0a6eee4ae9c5</DyeDatabaseId>
        <Color>#FF0000FF</Color>
        <OriginalColor>#FF0000FF</OriginalColor>
      </Channel>
      <Channel Id="Channel:1" Name="Cy3">
        <BitCountRange>14</BitCountRange>
        <PixelType>Gray16</PixelType>
        <DyeName>Cy3</DyeName>
        <ShortName>Cy3</ShortName>
        <IlluminationType>Fluorescence</IlluminationType>
        <DyeMaxEmission>561</DyeMaxEmission>
        <DyeMaxExcitation>548</DyeMaxExcitation>
        <DyeId>McNamara-Boswell-0615</DyeId>
        <DyeDatabaseId>66071726-cbd4-4c41-b371-0a6eee4ae9c5</DyeDatabaseId>
        <Color>#FFFF0000</Color>
        <OriginalColor>#FFFF0000</OriginalColor>
      </Channel>
      <Channel Id="Channel:2" Name="Alexa Fluor 488">
        <BitCountRange>14</BitCountRange>
        <PixelType>Gray16</PixelType>
        <DyeName>Alexa Fluor 488</DyeName>
        <ShortName>AF480</ShortName>
        <IlluminationType>Fluorescence</IlluminationType>
        <DyeMaxEmission>517</DyeMaxEmission>
        <DyeMaxExcitation>493</DyeMaxExcitation>
        <DyeId>McNamara-Boswell-0038</DyeId>
        <DyeDatabaseId>66071726-cbd4-4c41-b371-0a6eee4ae9c5</DyeDatabaseId>
        <Color>#FF00FF33</Color>
        <OriginalColor>#FF00FF33</OriginalColor>
        <IsSelected>false</IsSelected>
      </Channel>
    </Channels>
    <ToneMapping>
      <Mode>None</Mode>
      <EnhanceClipLimit>3</EnhanceClipLimit>
      <EnhanceRegionSizePercentage>15</EnhanceRegionSizePercentage>
    </ToneMapping>
    <ViewerRotations>0</ViewerRotations>
  </DisplaySetting>
  <Layers>
    <Layer Name="Annotation">
      <Usage>Annotation</Usage>
      <IsProtected>false</IsProtected>
      <IsAnimationEnabled>false</IsAnimationEnabled>
      <AnimationDimension>None</AnimationDimension>
      <LayerFlags>1</LayerFlags>
      <Elements>
        <ScaleBar Id="240">
          <Attributes>
            <Foreground>#FFFFFFFF</Foreground>
            <FontSize>16</FontSize>
            <HorizontalAlignment>Stretch</HorizontalAlignment>
            <VerticalAlignment>Stretch</VerticalAlignment>
            <FontWeight>Bold</FontWeight>
            <Stroke>#FFFFFFFF</Stroke>
            <StrokeThickness>5</StrokeThickness>
            <StrokeZoomWithImage>true</StrokeZoomWithImage>
            <IsAnnotationVisible>false</IsAnnotationVisible>
            <CanMeasureEnable>false</CanMeasureEnable>
          </Attributes>
          <TextElements>
            <TextElement Id="Annotation" Type="AlignPosition">
              <IsRotateWithParent>true</IsRotateWithParent>
              <Position>0,0</Position>
              <RenderedSize>0,0</RenderedSize>
            </TextElement>
          </TextElements>
          <Geometry>
            <X1>2491.2285462555069</X1>
            <Y1>2097.6</Y1>
            <X2>2667.44</X2>
            <Y2>2097.6</Y2>
            <Orientation>Horizontal</Orientation>
          </Geometry>
        </ScaleBar>
      </Elements>
    </Layer>
  </Layers>
</ImageMetadata>
