# Supplementary material for: CBX3 antagonizes IFNγ/STAT1/PD-L1 axis to modulate colon inflammation and CRC chemosensitivity
Source: EMBO Mol Med. 2024 Apr 29;16(6):10. doi: 10.1038/s44321-024-00066-6 (PMC11178889; doi:10.1038/s44321-024-00066-6)
Supplement: Supplementary file 4 — Source data Fig. 1 [file 44321_2024_66_MOESM4_ESM.zip › Figure 1/1B/40x may19032 HP1gamme 2.tif_files/40x may19032 HP1gamme 2_h0b0c1x0-2752y0-2208.tif_metadata.xml]

<?xml version="1.0" encoding="utf-8"?>
<METADATA>
  <Tags>
    <AcquisitionTime>2021-04-15T15:31:40.9138844Z</AcquisitionTime>
    <StageXPosition>-2036.607</StageXPosition>
    <StageYPosition>4987.757</StageYPosition>
    <FocusPosition>190.681</FocusPosition>
  </Tags>
</METADATA>
