# Supplementary material for: CBX3 antagonizes IFNγ/STAT1/PD-L1 axis to modulate colon inflammation and CRC chemosensitivity
Source: EMBO Mol Med. 2024 Apr 29;16(6):10. doi: 10.1038/s44321-024-00066-6 (PMC11178889; doi:10.1038/s44321-024-00066-6)
Supplement: Supplementary file 4 — Source data Fig. 1 [file 44321_2024_66_MOESM4_ESM.zip › Figure 1/1D/1 year CD4.xlsx]

## Sheet: 1 year CD4
WT		KO
Proximal colon	Distal colon	Proximal colon	Distal colon
377	215	570	299
221	117	512	319
221	230	478	318
	215	529	345
407	256	333	245
287	183	549	160
168	276	352	184
	292	554	275
	206	451	155
	183	370	237
	143		211
	120		280
	285		237
	103		270
	307		418
	172		221
			122
			170
			182
			136
			155
