# Supplementary material for: CBX3 antagonizes IFNγ/STAT1/PD-L1 axis to modulate colon inflammation and CRC chemosensitivity
Source: EMBO Mol Med. 2024 Apr 29;16(6):10. doi: 10.1038/s44321-024-00066-6 (PMC11178889; doi:10.1038/s44321-024-00066-6)
Supplement: Supplementary file 4 — Source data Fig. 1 [file 44321_2024_66_MOESM4_ESM.zip › Figure 1/1D/1 year CD8.xlsx]

## Sheet: 1 year CD8
WT		KO
Proximal colon	Distal colon	Proximal colon	Distal colon
162	16	164	9
92	15	89	9
122	21	141	20
213	21	96	39
54	37	174	27
96	21	77	16
	35	91	15
	19	89	16
	27	94	17
	17		9
	19		15
	18		5
	20		7
	13		8
	23		7
			32
			15
			14
			7
			7
			20
			9
