# Supplementary material for: CBX3 antagonizes IFNγ/STAT1/PD-L1 axis to modulate colon inflammation and CRC chemosensitivity
Source: EMBO Mol Med. 2024 Apr 29;16(6):10. doi: 10.1038/s44321-024-00066-6 (PMC11178889; doi:10.1038/s44321-024-00066-6)
Supplement: Supplementary file 4 — Source data Fig. 1 [file 44321_2024_66_MOESM4_ESM.zip › Figure 1/1D/Day7 CD4.xlsx]

## Sheet: Day7 CD4
WT		KO
Proximal colon	Distal colon	Proximal colon	Distal colon
322	176	788	220
550	134	779	232
277	197	539	229
285	120	575	191
274	140	548	115
572	151		136
306	104		150
216	146		223
	141		166
	209		257
	128		149
	90		145
