# Supplementary material for: CBX3 antagonizes IFNγ/STAT1/PD-L1 axis to modulate colon inflammation and CRC chemosensitivity
Source: EMBO Mol Med. 2024 Apr 29;16(6):10. doi: 10.1038/s44321-024-00066-6 (PMC11178889; doi:10.1038/s44321-024-00066-6)
Supplement: Supplementary file 4 — Source data Fig. 1 [file 44321_2024_66_MOESM4_ESM.zip › Figure 1/1D/Day7 CD8.xlsx]

## Sheet: Day7 CD8
WT		KO
Proximal colon	Distal colon	Proximal colon	Distal colon
95	21	165	17
132	31	186	39
121	31	118	19
108	22	175	36
175	18	217	15
202	16	214	8
146	20		19
112	19		10
	25		8
	19		19
	21		28
	13		18
			54
			36
