# Supplementary material for: CBX3 antagonizes IFNγ/STAT1/PD-L1 axis to modulate colon inflammation and CRC chemosensitivity
Source: EMBO Mol Med. 2024 Apr 29;16(6):10. doi: 10.1038/s44321-024-00066-6 (PMC11178889; doi:10.1038/s44321-024-00066-6)
Supplement: Supplementary file 4 — Source data Fig. 1 [file 44321_2024_66_MOESM4_ESM.zip › Figure 1/1F/1 year CD68.xlsx]

## Sheet: 1 year CD68
	WT	WT	WT	WT	WT	WT	WT	WT	WT	WT	WT	WT	WT	WT	KO	KO	KO	KO	KO	KO	KO	KO	KO	KO	KO	KO
Proximal colon	554	427	524	582	431	388									609	645	577	589	485	580	688	650	737	745
Distal colon	421	421	376	388	430	475	524	612	350	545	428	463	491	430	457	454	551	519	451	461	430	497	466	521	529	508
