# Supplementary material for: CBX3 antagonizes IFNγ/STAT1/PD-L1 axis to modulate colon inflammation and CRC chemosensitivity
Source: EMBO Mol Med. 2024 Apr 29;16(6):10. doi: 10.1038/s44321-024-00066-6 (PMC11178889; doi:10.1038/s44321-024-00066-6)
Supplement: Supplementary file 4 — Source data Fig. 1 [file 44321_2024_66_MOESM4_ESM.zip › Figure 1/1F/12 months Ly6G.xlsx]

## Sheet: 12 months Ly6G
WT_proximal	KO_proximal	WT_distal	KO_distal
169	297	170	218
132	221	182	213
195	255	154	227
225	248	212	185
111	186	202	223
133	212	128	159
54	138	91	87
53	95	104	134
133	232	122	210
151	185	104	128
89	137		184
95	87		146
124	215
187	224
	198
	176
	97
	105
	251
	241
