# Supplementary material for: CBX3 antagonizes IFNγ/STAT1/PD-L1 axis to modulate colon inflammation and CRC chemosensitivity
Source: EMBO Mol Med. 2024 Apr 29;16(6):10. doi: 10.1038/s44321-024-00066-6 (PMC11178889; doi:10.1038/s44321-024-00066-6)
Supplement: Supplementary file 4 — Source data Fig. 1 [file 44321_2024_66_MOESM4_ESM.zip › Figure 1/1F/day7 CD68.xlsx]

## Sheet: day7 CD68
	WT	WT	WT	WT	WT	WT	WT	WT	WT	WT	WT	KO	KO	KO	KO	KO	KO	KO	KO	KO	KO	KO	KO
Proximal colon	261	297	317	410	191	250	345	445				624	573	666	608	460
Distal colon	389	320	312	242	425	307	196	213	263	222	357	559	793	416	624	329	543	496	466	445	472	422	365
