# Supplementary material for: CBX3 antagonizes IFNγ/STAT1/PD-L1 axis to modulate colon inflammation and CRC chemosensitivity
Source: EMBO Mol Med. 2024 Apr 29;16(6):10. doi: 10.1038/s44321-024-00066-6 (PMC11178889; doi:10.1038/s44321-024-00066-6)
Supplement: Supplementary file 4 — Source data Fig. 1 [file 44321_2024_66_MOESM4_ESM.zip › Figure 1/1F/Day7 ly6G.xlsx]

## Sheet: Day7 ly6G
	WT	WT	WT	WT	WT	WT	WT	WT	WT	WT	WT	KO	KO	KO	KO	KO	KO	KO	KO	KO	KO	KO	KO	KO	KO
Proximal colon	124	120	160	175	265	216	198					290	377	262	315	236	244
Distal colon	180	190	218	174	154	185	103	118	101	169	170	329	366	226	289	204	165	177	146	194	143	260	231	179	163
