# Supplementary material for: CBX3 antagonizes IFNγ/STAT1/PD-L1 axis to modulate colon inflammation and CRC chemosensitivity
Source: EMBO Mol Med. 2024 Apr 29;16(6):10. doi: 10.1038/s44321-024-00066-6 (PMC11178889; doi:10.1038/s44321-024-00066-6)
Supplement: Supplementary file 5 — Source data Fig. 2 [file 44321_2024_66_MOESM5_ESM.zip]

Archive with 24 entries (19 files):
- Figure 2/2A/
- Figure 2/2A/12 month synthesis _colon goblet.xlsx
- Figure 2/2A/7 days synthesis _colon goblet.xlsx
- Figure 2/2A/may19036day7ko 10x 1.tif (RGB).tif
- Figure 2/2A/may19038 wt 10x.tif (RGB).tif
- Figure 2/2A/nov200013 10x 4.tif (RGB).tif
- Figure 2/2A/nov20007 10x 2.tif (RGB).tif
- Figure 2/2A/resume.tif
- Figure 2/2B/
- Figure 2/2B/12 months crypt length.xlsx
- Figure 2/2B/12months crypt length proximal&distal.xlsx
- Figure 2/2B/7 days crypt length proximal&distal.xlsx
- Figure 2/2B/7 days crypt length.xlsx
- Figure 2/2C/
- Figure 2/2C/Yunhua-ki67-KO.tif
- Figure 2/2C/Yunhua-ki67-KO1.tif
- Figure 2/2C/Yunhua-ki67-WT.tif
- Figure 2/2C/Yunhua-ki67-WT1.tif
- Figure 2/2D/
- Figure 2/2D/Ki67 per crypt proximal&distal.xlsx
- Figure 2/2D/Total Ki67.xlsx
- Figure 2/2E/
- Figure 2/2E/Brdu 2 crypt proximal&distal.xlsx
- Figure 2/2E/Brdu total.xlsx
