# Supplementary material for: CBX3 antagonizes IFNγ/STAT1/PD-L1 axis to modulate colon inflammation and CRC chemosensitivity
Source: EMBO Mol Med. 2024 Apr 29;16(6):10. doi: 10.1038/s44321-024-00066-6 (PMC11178889; doi:10.1038/s44321-024-00066-6)
Supplement: Supplementary file 5 — Source data Fig. 2 [file 44321_2024_66_MOESM5_ESM.zip › Figure 2/2A/12 month synthesis _colon goblet.xlsx]

## Sheet: 12 month synthesis _colon goble
WT	Cbx3 KO
15.0897	5.82663
31.7463	9.56089
13.76	23.2432
10.1543	1.7643
6.82797	1.9431
23.9526	3.14015
25.7098	2.32454
32.9132	24.3611
11.5502	3.8677
34.9766	3.38494
21.4867	2.76684
9.93005	19.2817
12.5938	4.82052
16.2042	5.53136
13.4166	4.81733
33.4735	9.70705
9.69492	2.09094
0.0149252	9.11868
29.4747	19.262
8.68479	21.2989
7.75648	21.8606
4.80781	16.7544
20.0862	2.47471
24.0514	1.90181
34.4458	1.48181
0.00388595	23.1703
0.00383884	2.11439
17.4579	7.16338
32.5164	23.9722
39.5177	8.10214
41.5536	0.0115224
36.0068	0.0107523
23.2542	22.191
32.3667	1.92261
22.6992	3.34891
	6.95795
	13.5308
	20.0389
	8.25104
	13.262
	0.00230663
	4.05058
	11.5598
	5.39236
	20.582
	11.5882
