# Supplementary material for: CBX3 antagonizes IFNγ/STAT1/PD-L1 axis to modulate colon inflammation and CRC chemosensitivity
Source: EMBO Mol Med. 2024 Apr 29;16(6):10. doi: 10.1038/s44321-024-00066-6 (PMC11178889; doi:10.1038/s44321-024-00066-6)
Supplement: Supplementary file 5 — Source data Fig. 2 [file 44321_2024_66_MOESM5_ESM.zip › Figure 2/2A/7 days synthesis _colon goblet.xlsx]

## Sheet: 7 days synthesis _colon goblet
WT	Cbx3 KO
6.4034	7.31378
9.96879	6.16094
9.85312	6.85971
10.561	9.57578
10.1108	9.11976
14.7208	8.73019
14.4673	9.82953
14.1432	9.1278
16.3041	6.94858
9.36885	8.47113
12.0849	3.91612
13.4987	15.874
10.9981	14.5295
11.335	12.6885
11.5229	14.438
14.4651	15.7516
12.1617	15.6641
14.3641	14.1057
11.7449	13.305
15.2435	17.3702
18.967	16.3914
18.4024	22.0218
20.1047	21.1397
18.7422	7.55259
13.9136	8.62026
16.0806	5.96253
15.9471	6.52412
13.5145	7.57993
8.23639	11.3214
14.9523	6.98247
14.115	6.94241
8.92346	8.39596
7.32655	9.74316
12.5239	6.37715
8.53058	7.93322
6.84289	10.3241
8.45278	8.80177
12.3111	8.2106
11.7059	7.92019
13.7448	8.15057
12.0076	6.9097
	8.98244
	10.3759
	6.71296
	8.67065
	7.3045
	6.05893
