# Supplementary material for: CBX3 antagonizes IFNγ/STAT1/PD-L1 axis to modulate colon inflammation and CRC chemosensitivity
Source: EMBO Mol Med. 2024 Apr 29;16(6):10. doi: 10.1038/s44321-024-00066-6 (PMC11178889; doi:10.1038/s44321-024-00066-6)
Supplement: Supplementary file 5 — Source data Fig. 2 [file 44321_2024_66_MOESM5_ESM.zip › Figure 2/2B/12 months crypt length.xlsx]

## Sheet: 12 months crypt length
WT	Cbx3 KO
266.43	203.657
240.142	204.619
235.58	197.307
255.362	184.719
249.273	201.804
256.377	199.725
231.871	199.201
223.66	202.805
239.708	197.687
223.002	194.92
225.411	171.607
230.95	168.122
212.603	156.371
224.109	174.797
220.168	190.822
195.819	184.054
221.635	172.351
246.759	176.051
216.49	169.838
205.353	174.04
239.002	170.751
175.328	170.047
189.636	181
171.421	191.126
176.912	187.387
192.595	180.069
177.868	167.705
180.272	148.93
168.751	135
147.258	155.193
154.324	105
340.52	118.68
242.33	98.387
344.217	88.955
319.313	93.0217
248.485	95.7707
278.927	100.02
312.271	141.428
286.009	133.015
232.459	171.619
249.904	170.801
255.494	169
199.972	175.841
217.706	168.656
249.159	189.489
218.002	204.402
230.991	165.56
227.622	188.09
223.6	164.73
232.422	178.443
228.178	195.133
232.433	194.209
118.423	190.224
116.069	179.725
82.7647	198.426
126.151	201.022
164.347	195.092
127.138	200.26
145.715	186.118
150.864	154.557
175.482	189.452
159.314	200.823
132.004	177.071
132.966	216.481
101.833	207.118
109.225	211.896
103.233	222.946
107.629	214.105
136.473	201.77
214.182	217.849
152.971	216.749
113.464	212.25
118.811	200.25
158.146	217.279
165.593	222.029
196.596	219.495
147.922	198.204
202.684	233.962
221.894	184.043
209.418	196.207
147.105	197.426
144.003	189.095
188.68	181.794
159.327	184.719
84.7173	192.52
109.018	188.6
140.663	190.906
188.218	174.897
125.539	189.781
195.133	190.118
199.912	221.551
165.148	223.66
141.693	197.091
162.049	234.83
160.003	191.669
179.402	233.137
154.302	221.948
139.291	205.653
154.548	233.077
133.225	244.043
83.5463	241.249
167.335	258.141
163.371	246.806
116.4	194.312
157.877	201.854
173.557	202.299
138.946	173.807
153.73	179.179
206.129	204.245
190.625	186
161.533	240.133
156.975	196.573
148.449	193.197
133.232	210.354
145.331	223.215
149.04	222.2
130	195
142.172	218.82
123.434	203.217
147.597	184.459
136.945	151.559
151.003	188.831
109.179	188.481
149.683	236.381
133.195	222.272
158.095	232.768
152.778	225.397
151.4	217.442
106.892	209.01
197.368	218.037
140.684	182.003
87.5557	198.124
85.703	180.225
145.602	202.299
108.688	216.023
152.082	215.455
139.169	192.213
152.315	228.002
137.877	208.483
119.954	208.002
134.766	223.618
140.089	222.38
108.042	235.228
129.877	210.466
121.758	238.315
119.541	212.339
101.533	221.002
100.901	228.429
104.809	159.615
136.473	206.022
100.623	218.387
183.576	169.098
187.579	243.977
151.01	234.182
135.882	238.346
132.834	215.863
195.256	200.569
219.185	210.297
202.941	211.116
193.186	206.516
183.565	242.87
194.551	233.857
169.106	244.233
115.117	266.948
212.132	245.153
192.769	204.472
219.823	182.989
161.914	185.311
177.654	187.609
136.165	181.041
118.828	152.794
108.19	164.624
189.214	165
197.162	191.818
172.525	205
206.652	193.662
190.683	198.252
185.526	132.034
197.687	177.91
170.496	217.348
212.424	204.159
201.246	184.166
207.099	187.2
215.337	148.678
171.747	151.819
189.763	189.476
195.98	176.876
196.4	178.398
192.26	108.005
184.068	175.283
171.732	134.766
204.707	206.7
155.332	211.653
151.648	199.602
145.523	209.287
138.221	222.946
156.85	185.149
156.32	205.623
164.012	174.413
149.162	193.01
225.73	180.136
187.627	202.002
176.284	208.432
83.5463	217.348
88.5437	229.637
94.0053	177.609
90.5207	149.201
75.8023	180.624
87.6583	221.298
74.4313	195.849
73.4983	220.801
80	225.869
83.4867	201.308
90.609	193.023
72.9177	243.528
88.2837	240.682
84.309	214.201
95.1893	189.781
103.019	154.651
89.4427	222.056
117.652	226.073
100.846	257.67
111.086	250.801
102.786	259.378
106.775	245.489
116.276	246.033
121.84	240.133
129.074	235.771
133.195	215.411
105.683	160.555
77.9873	229.12
88.0737	235.767
100.807	214.663
103.812	240.071
102.005	250.332
108.074	225.657
105.603	235.468
101.134	224.511
120.503	241.901
135.724	220.907
156.426	197.851
133.686	248.847
128.082	204.592
100.568	162.028
105.119	140.004
133.735	211.287
93.8617	200.482
167.171	202.237
124.78	191.003
108.005	213.846
95.483	214.674
145.231	180.544
108.074	218.358
138.622	216.005
114.529	203.924
117.644	193.546
108.853	155
119.403	179.805
119.05	203.924
115.694	152.201
104.101	214.786
112.77	226.274
123.406	139.054
113.442	161.251
115.248	152.069
294.16	152.738
283.351	182.945
214.898	168.929
217.018	126.246
230.894	203.027
212.793	199.612
183.992	150.083
147.628	149.402
162.607	140.72
221.278	167.622
230.601	191.802
216.148	182.603
226.102	188.788
215.947	195.226
226.294	199.965
134.201	190.686
177.395	167.765
220.118	172.884
210.874	181.813
184.629	148.432
216.813	164.56
160.627	170.309
131.244	202.97
169.189	200.823
204.629	182.036
191.919	174.622
166.433	194.371
186.639	195.602
158.685	203.342
173.971	210.012
171.397	218.826
173.081	210.012
179.271	201.537
219.42	201.973
213.378	189.172
208.432	176.207
168.621	187.864
198.54	176.638
193.313	192.107
183.134	191.128
178.011	177.553
140.943	187.257
201.48	192.51
153.16	175.855
207.068	151.822
202.428	198.799
193.494	196.084
202.089	199.805
217.525	182.981
180.114	173.678
208.079	186.102
212.509	194.495
231.173	181.797
199.449	188.218
173.851	189.433
176.918	165.855
188.175	189.283
200.422	178.55
163.025	171.82
111.893	173.876
143.586	174.897
183.698	181.135
191.377	199.078
163.573	200.552
138.051	201.792
156.003	204.318
182.464	204.083
196.787	201.102
191.063	193.018
218.82	163.783
178.844	161.4
174.385	181.731
150.153	174.072
120.83	199.111
123.069	164.149
171.026	204.924
172.595	201.646
174.003	193.838
142.359	195
189.679	156.083
170.699	199.424
164.478	170.511
165.027	133.701
174.451	159.013
102.883	161.941
129.294	137.441
153.17	156.589
150	127.883
140.72	142.58
133.225	116.76
117.648	181.397
124.326	178.011
151.162	188.024
148.93	170.074
160.178	176.709
149.833	176.139
168.077	176.026
172.122	189.042
162.561	171.073
161.645	179.402
156.186	208.655
163.683	209.304
157.471	162.936
162.114	150.446
155.554	161.372
166.481	186.51
181.135	185.003
156.822	194.879
142.144	184.61
167.887	179.226
176.082	167.027
133.004	156.541
108.724	139.714
196.957	147.574
201.48	188.733
185.93	191.719
187.949	148.93
60.89	186.132
62.57	193.621
64.54	122.188
66.38	231.741
66.8	232.665
71.99	213.178
72.55	218.653
73.08	194.487
73.09	276.284
73.9	220.581
74.05	235.162
73.99	209.554
74.85	208.37
76.59	244.035
77.41	233.071
77.46	178.81
77.72	166.928
78.64	167.141
78.68	233.225
79.43	244.297
79.72	259.048
79.95	252.161
82.81	239.102
84.55	179.047
86.06	195.164
86.29	189.011
86.37	172.662
86.54	186.067
87.29	159.201
88.09	163.049
88.72	176.921
88.68	143.781
89.73	148.862
89.84	205
90.28	172.235
90.97	155.242
91.94	211.178
91.99	188.854
92.78	196.207
98.65	189.362
100.34	149.201
101.38	125.734
101.88	186.043
102.99	138.622
104.24	139.313
105.85	127.016
106.11	184.816
109.18	146.779
110.75	258.002
112.25	247.073
112.95	263.486
113.9	269.258
115.67	276.74
116.46	263.6
117.74	241.299
118.25	232.086
119.93	234
120.9	236.114
121.38	222.648
121.58	206.932
121.92	190.066
122.08	178.539
122.66	191.982
123.29	172.795
123.36	202.872
123.83	205.937
125.33	165.197
125.54	189.003
126.74	226.815
128.18	173.727
129.87	149.215
131.01	230.326
131.22	169.461
131.98	151.344
132.1	167.765
134.01	176.148
134.88	149.335
135.46	156.984
135.94	157.686
135.96	172.256
136.3	214.245
136.64	240.454
137.84	233.019
138.09	225.417
141.91	231.482
141.87	220.422
144.89	243.756
149	254.232
151.35	292.836
151.9	269.616
154.15	265.339
156.52	334.211
156.69
159.97
161.54
164.38
