# Supplementary material for: CBX3 antagonizes IFNγ/STAT1/PD-L1 axis to modulate colon inflammation and CRC chemosensitivity
Source: EMBO Mol Med. 2024 Apr 29;16(6):10. doi: 10.1038/s44321-024-00066-6 (PMC11178889; doi:10.1038/s44321-024-00066-6)
Supplement: Supplementary file 5 — Source data Fig. 2 [file 44321_2024_66_MOESM5_ESM.zip › Figure 2/2B/12months crypt length proximal&distal.xlsx]

## Sheet: resume 12months total
proximal		distal
WT	Cbx3 KO	WT	Cbx3 KO
122.878	153.481	271.13	171.354
114.008	149.602	245.302	178.718
99.282	134.99	238.821	188.204
118.092	138.673	261.491	168.297
126.028	156.461	235.469	176.415
123.252	104.839	253.018	176.521
166.472	116.409	258.708	176.697
171.607	95.2423	198.6	190.379
151.344	88.8693	222.545	177.274
177.834	93.4857	250.511	167.398
167.869	93.114	220.871	139.284
154.386	89.2537	207.625	174.546
129.191	138.362	204.575	177.35
142.338	174.515	222.095	191.425
127.026	170.48	225.349	199.012
98.66	166.412	217.664	204
109.262	180.844	230.552	212.268
86.4357	187.167	222.056	201.189
148.054	194.759	231.69	206.521
152.118	172.404	218.403	187.319
136.615	163.083	228.668	195.764
146.12	145.878	220.716	203.657
117.009	165.576	235.749	207.343
135.374	170.857	238.06	202.289
161.529	184.974	212.603	191.671
126.704	205.216	242.155	192.342
154.938	188.054	152.52	183.85
153.912	187.836	167.466	182.755
116.886	146.989	183.508	192.223
126.183	175.213	185.392	186.914
161.775	198.238	208	236.468
201.065	202.66	186.316	223.015
151.427	206.208	175.525	201.784
151.839	185.565	177.514	222.396
106.86	210.212	157.638	200.375
131.484	186.477	184.585	210.787
97.4087	135.846	178.135	206.156
99.5633	173.534	224.516	223.898
94.6947	178.776	219.317	221.391
104.019	186.782	350.117	212.576
137.755	199.431	295.256	181.29
120.009	150.591	292.597	212.626
140.832	144.002	309.771	217.282
135.351	158.112	289.406	212.746
114.438	179.12	289.893	180.622
129.991	191.445	340.824	155.87
121.723	175.79	320.228	168.904
121.491	180.697	287.594	194.817
81.5653	117.153	288.325	186.396
129.658	156.895	314.572	199.351
112.343	177.164	297.997	112.911
104.056	209.716	221.855	149.339
121.664	182.02	203.027	182.502
123.738	118.263	221.206	194.201
91.7413	127.758	223.34	192.354
104.675	132.19	246.283	190.803
99.9557	149.192	247.883	176.531
84.981	186.406	220.867	152.315
73.714	178.985	236.835	223.161
85.9173	124.508	222.244	234.047
89.5643	115.889	226.916	217.588
72.8163	157.787	204.071	204.267
79.3447	140.479	176.005	236.31
80.2773	183.412	191.202	247.081
73.409	206.439	146.055	209.008
75.2653	157.165	167.624	203.284
87.3437	141.814	164.474	229.598
74.8003	98.903	136.745	189.71
85.718	160.2	120.037	218.963
88.5663	147.37	66.084	220.501
55.5297	138.529	181.79	200.09
57.8467	196.196	207.402	180.727
72.0493	205.33	218.619	137.697
71.0337	210.331	161.368	195.334
69.334	216.933	108.405	180.697
89.9933	210.464	206.064	211.334
122.671	178.534	169.601	204.98
133.519	146.391	186.631	215.655
140.048	181.271	193.664	233.864
74.388	164.73	185.353	245.993
79.474	115.966	182.624	176.477
109.428	151.044	145.475	142.836
102.037	207.9	136.237	176.851
103.881	192.671	133.882	208.795
133.648	154.001	199.552	206.57
130.75	139.882	221.333	226.152
104.19	155.093	145.651	198.534
107.961	147.062	153.659	196.614
116.669	179.789	206.819	240.033
83.3093	134.424	226.354	210.275
140.673	164.31	208.96	220.256
123.772	144.618	149.037	263.691
107.763	125.532	143.357	237.697
87.1523	135.846	187.219	199.07
60.89	156.455	128.101	252.944
62.57	140.507	143.897	242.139
64.54	142.825	195.311	210.364
66.38	138.521	185.66	209.487
66.8	174.154	186.431	195.971
71.99	178.18	196.25	208.897
72.55	189.391	172.377	207.543
73.08	171.335	166.202	209.439
73.09	160.236	162.133	226.628
73.9	176.536	148.189	262.21
74.05	193.463	161.791	184.792
73.99	161.16	134.8	230.034
74.85	161.746	184.8	183.609
76.59	187.986	154.34	226.048
77.41	184.037	145.059	209.385
77.46	169.117	154.651	242.004
77.72	164.65	132.331	220.788
78.64	149.775	86.2787	225.284
78.68	146.084	191.782	238.839
79.43	147.432	162.515	246.982
79.72	191.417	168.929	241.963
79.95	188.088	128.812	218.737
82.81	155.907	171.757	196.395
84.55	181.29	156.864	168.846
86.06	187.901	209.56	217.077
86.29	195.537	168.615	234.042
86.37	126.016	141.472	264.609
86.54	199.533	149.828	258.643
87.29	162.694	171.956	239.409
88.09	177.84	200.494	242.405
88.72	151.839	197.928	230.652
88.68	143.451	210.718	209.338
89.73	187.513	209.84	229.105
89.84	171.916	186.824	249.042
90.28	203.214	175.941	242.459
90.97	190.435	170.844	215.61
91.94	200.448	286.925	208.926
91.99	188.694	213.771	235.518
92.78	188.143	220.907	218.888
98.65	159.255	229.601	227.84
100.34	188.585	215.21	208.977
101.38	172.699	183.482	223.528
101.88	167.199	150.572	243.059
102.99	163.182	171.594	234.724
104.24	193.276	197.316	234.079
105.85	191.64	202.532	208.318
106.11	176.667	175.297	203.687
109.18	196.161	197.446	205.567
110.75	168.021	190.141	189.165
112.25	140.517	109.433	200.018
112.95	150.698	127.354	213.768
113.9	159.343	136.395	188.208
115.67	179.413	173.295	216.813
116.46	166.688	180.678	214.032
117.74	186.172	168.45	200.111
118.25	169.299	189.532	196.033
119.93	152.54	199.043	125.392
120.9	165.882	187.367	155.711
121.38	187.242	183.711	145.791
121.58	147.526	192.074	139.161
121.92	141.297	170.433	144.299
122.08	147.127	197.016	174.286
122.66	128.444	214.451	189.094
123.29	137.017	205.525	173.723
123.36	181.142	188.479	192.089
123.83	190.514	198.695	162.159
125.33	177.414	155.471	173.258
125.54	163.204	154.144	181.3
126.74	124.052	142.692	169.517
128.18	225.463	147.997	203.298
129.87	212.542	138.931	201.04
131.01	153.971	159.266	179.991
131.22	183.13	152.107	175.227
131.98	191.226	165.808	194.449
132.1	170.15	152.24	197.338
134.01	192.779	153.339	201.414
134.88	176.811	170.261	215.618
135.46	200.595	207.491	211.161
135.94	189.137	230.818	198.564
135.96	199.605	226.372	198.556
136.3	191.437	158.933	193.224
136.64	143.097	197.947	181.867
137.84	163.539	197.524	171.259
138.09	189.62	201.89	185.973
141.91	183.687	175.406	176.509
141.87	158.214	156.808	188.151
144.89	131.064	195.128	191.856
149	165.576	191.76	185.276
151.35	170.859	194.023	196.807
151.9	180.099	213.459	187.735
154.15	229.171	184.668	190.141
156.52	144.814	210.671	194.239
156.69	174.439	220.368	181.168
159.97	230.906	170.105	185.861
161.54	170.294	122.783	184.649
164.38	166.952	227.923	198.27
73.21	145.787	218.578	204.905
73.45	158.218	225.93	170.001
74.21	179.126	213.929	184.493
74.75	169.614	211.598	168.984
74.81	162.049	178.59	165.657
78.61	139.284	201.843	164.087
81.52	170.617	191.797	194.695
83.36	134.668	174.357	201.467
83.83	150.761	199.591	191.949
85.33	149.071	182.374	196.163
85.8	128.378	154.029	179.68
86.18	161.335	166.934	178.314
86.41	170.23	171.261	168.414
88.3	189.977	181.414	157.587
88.45	205.457	184.902	171.687
88.77		218.627	173.006
89.09		190.517	168.534
89.51		197.145	185.761
91.39		183.207	183.202
91.67		156.023	180.652
92.09		166.865	190.677
92.23		179.731	167.939
92.39		130.101	192.902
92.83		163.969	187.409
92.94		194.029	186.711
94.19		192.917	236.256
94.77		173.94	239.949
95.62		174.642	205.74
96.08		201.467	200.724
97.03		231.057	212.692
98.03		215.437	266.721
98.09		177.39	220.682
98.16		219.391	233.057
98.16		200.75	240.37
98.64		198.466	207.68
99.84		200.821	210.93
100.95		195.334	244.495
101.48		170.672	218.156
101.65		170.963	185.646
101.69		170.559	155.071
102.22		177.939	226.608
103.08		183.047	246.45
103.3		172.4	242.197
103.85		164.655	226.114
104.89		167.386	258.668
105.36		172.825	252.056
105.64		93.6187	248.806
105.95		129.991	262.749
107.03		154.244	274.318
109.77		143.779	280.622
112.64		134.848	261.334
112.96		124.115	243.202
116.65		149.114	216.684
116.85		150.827	254.126
118.44		171.898	229.792
120.79		163.551	242.231
123.73		155.149	223.967
125.63		163.073	243.109
136.06		158.015	252.755
137.94		164.802	271.937
		155.899	288.353
		164.195	255.714
		180.342	192.001
		153.867	212.603
		171.687	237.077
		172.001	267.214
		194.788
		199.449
		182.257
		191.491
