# Supplementary material for: CBX3 antagonizes IFNγ/STAT1/PD-L1 axis to modulate colon inflammation and CRC chemosensitivity
Source: EMBO Mol Med. 2024 Apr 29;16(6):10. doi: 10.1038/s44321-024-00066-6 (PMC11178889; doi:10.1038/s44321-024-00066-6)
Supplement: Supplementary file 5 — Source data Fig. 2 [file 44321_2024_66_MOESM5_ESM.zip › Figure 2/2B/7 days crypt length proximal&distal.xlsx]

## Sheet: 7 days crypt length proximal&di
proximal		distal
WT	Cbx3 KO	WT	Cbx3 KO
90.0567	204.534	128.028	144.684
105.935	173.666	138.708	136.528
94.5493	166.208	141.749	125
99.8777	147.146	160.278	135.945
100.02	118.258	157.765	136.62
97.6367	121.235	148.647	130.231
71.6533	162.8	149.339	138.827
74.105	158.808	142.239	121.462
79.479	171.172	128.279	136.235
84.38	106.569	152.428	131.042
84.5483	121.672	117.426	129.449
86.312	165.711	121.357	137.437
102.805	154.029	137.684	145.908
90.9993	154.146	122.783	147.635
87.2213	166.208	143.867	156.541
75.8273	169.806	143.612	151.476
72.7187	131.366	138.98	131.947
81.336	132.518	124.964	131.32
90.755	155.631	154.557	121.643
100.779	184.545	146.152	124.036
65.2243	169.26	128.763	133.454
67.941	158.382	138.187	135.281
71.3083	121.828	138.315	130.969
73.1057	106.254	135.412	137.361
85.4843	106.151	130.239	144.222
85.4817	97.8367	120.126	134.648
88.2547	104.623	131.848	125
85.3567	89.961	131.848	131.244
85.4817	90.6863	121.882	134.373
79.9807	106.042	126.775	142.172
87.364	159.201	124.483	138.033
110.653	139.313	131.538	141.365
81.5653	159.962	115.489	138.192
121.443	156.984	134.673	123.891
112.21	144.015	136.725	128.798
89.968	162.494	133.633	123.175
89.8097	144.25	134.543	138.452
66.0237	109.949	139.983	136.213
70.241	125.873	136.007	133.869
72.6943	127.751	147.412	122.066
73.0693	112.343	153.912	130.874
84.0107	112.675	129.443	116.103
85.4817	137.768	157.007	123.6
92.2823	116.002	154.196	144.007
101.057	112.258	167.286	146.455
102.506	115.659	156.525	146.455
107.234	120.586	120.017	132.412
88.629	112.382	129.726	129.449
92.4147	135.2	121.108	155.901
85.6997	151.909	129.22	161.236
86.3713	116.943	109.449	164.283
83.5757	110.572	112.793	154.984
88.4357	114.156	144.415	127.562
73.663	103.625	162.728	129.402
90.581	83.2693	179.869	140.901
81.954	104.777	139.22	122.642
72.04	138.724	146.439	146.014
116.103	153.451	158.455	142.899
92.087	140.49	160.135	150.629
96.6113	105.127	161.566	150.083
74.5533	166.556	167.47	150.266
93.82	209.343	162.865	132.816
107.366	128.383	140.989	161.771
69.3623	170.687	144.347	155.284
72.5413	131.064	141.347	145.774
135.438	138.673	136.522	137.058
85.3437	125.122	136.966	133.54
58.7613	148.182	146.067	139.463
60.3693	148.213	144.644	136.894
66.0133	157.453	137.456	135.823
93.4973	171.835	140.428	145.839
98.723	89.3433	135.294	151.648
97.582	87.7167	134.624	149.265
98.8513	125.378	132.472	151.212
113.062	147.363	129.678	178.832
108.101	148.511	126.93	150.748
107.331	167.498	120.373	176.284
100.779	143.604	102.634	169.106
88.3753	109.433	112.194	132.966
77.62	82.0243	116.153	125.607
74.7737	91.3357	124.007	132.593
79.5767	130.28	120.091	190.184
88.516	120.978	133.998	191.552
79.2857	149.038	89.5447	194.487
77.0137	160.82	82.3273	151.119
84.9497	150.243	83.9313	175.866
68.2643	153.142	124.923	204.832
68.6377	130.665	130.58	195.144
76.321	134.168	100.859	184.57
75.1413	188.093	85.1797	178.354
82.111	212.693	97.8753	202.475
82.691	103.368	120.821	194.651
89.0893	88.3227	125.972	202.556
101.74	161.169	136.041	178.631
113.701	163.66	124.064	172.409
90.755	194.658	133.686	176.828
88.383	161.267	129.335	185.852
91.08	175.155	83.7827	182.387
83.5997	184.581	114.945	186.078
86.2993	165.56	111.07	183.565
91.8573	101.932	112.712	189.465
85.4817	139.014	132.774	194.538
78.182	117.35	130.289	177.116
80.294	181.338	149.454	191.719
110.401	185.075	112.242	187.926
107.517	136.595	96.418	179.025
95.452	106.785	120.674	200.445
93.2787	118.813	117.267	185.456
99.5633	149.714	116.176	184.57
96.3167	176.249	142.352	180.347
104.077	169.142	137.563	137.091
108.051	157.494	114.754	163.322
115.526	155.476	132.993	174.806
111.158	164.279	139.054	171.213
106.165	135.018	114.576	153.6
105.563	115.741	134.693	144.534
121.262	112.335	130	176.853
140.198	134.32	118.363	196.774
139.984	134.597	106.769	170.394
111.395	120.738	101.039	183.87
96.8963	182.44	93.145	154.208
104.258	193.664	113.617	148.223
119.883	178.782	124.508	169.26
161.077	118.083	105.232	205.412
134.637	139.014	111.383	192.481
126.879	151.033	104.565	148.718
130.355	149.927	107.383	154.897
126.682	155.659	119.423	168.244
124.454	97.59	119.74	167.263
127.335	98.86	111.843	208.849
89.3757	101.73	128.894	197.874
91.314	108.81	145.22	190.308
91.8453	111.26	147.898	211.929
79.9693	113.62	145.073	209.678
75.522	116.57	133.035	201.854
87.7017	125.69	129.22	186.035
98.849	126.81	133.535	203.691
108.177	156.3	93.2787	194.551
96.0393	157.94	87.397	191.126
108.24	162.15	124.458	181.041
117.67	169.33	120.667	190.184
117.945	169.47	108.101	196.38
123.225	171.29	107.408	205.767
107.093	171.87	134.373	200.744
103.934	173.64	118.301	199.023
92.1183	173.81	98.653	165.124
81.336	175.36	93.09	210.775
87.1523	176.66	125.284	202.299
109.341	178.11	112.216	190.142
90.604	183.23	127.089	174.402
100.305	188.31	113.641	177.629
131.336	93.8	129.724	179.338
111.012	94.06	135.143	191.771
109.419	98.68	144.04	188.733
109.463	99.31	129.993	194.371
127.967	105.23	143.178	180.272
108.669	106.66	131.482	181.893
118.393	107.47	126.537	190.421
130.355	110.7	96.9077	207.993
112.716	112.47	140.406	214.849
110.309	112.84	142.306	177.003
88.1337	112.91	146.523	189.003
77.5743	112.99	133.713	195.88
89.8717	113.54	138.002	210.64
80.025	114.89	141.421	202.158
100.401	114.94	143.035	187.003
102.766	118.52	116.834	190.413
93.7703	119.71	122.801	180.887
97.6273	119.92	93.9623	191.971
90.1283	120.77	124.781	205.602
103.73	123.42		200.684
112.285	125.09		160.58
65.4557	125.44		199.489
106.243	127.36		198.698
93.6	127.78		206.022
75.4	128.43		195.494
81.6333	129.01		188.367
117.933	129.23		183.848
111.5	132.59		180.76
61.2667	132.58		151.644
76.7667	133.06		153.938
89.1667	133.23		183.221
68.9667	136.28		177.609
86.6	138.76		161.744
87.8333	139.32		156.32
91.6333	141.75		177.341
71.5	143.87		180.677
69.5333	146.03		177.045
70.2333	147.62		170.414
79.9333	147.94		161.549
80.5	148.96		160.331
82.1	150.57		186.59
85.7	153.6		189.307
93.2667	156.15		209.304
91.4	164.47		148.762
67.495	166.63		185.594
82.0027	169.06		149.773
91.1677	101.88		165.052
96.3327	107.36		121.108
94.3233	108.57		112.39
106.667	110.77		124.029
106.416	111.53		136.589
88.305	112.59		170.803
102.628	113.51		151.655
132.988	114.42		147.247
66.027	116.05		134.8
74.6697	117.04		146.245
84.614	117.25		150.544
54.6707	120.05		146.941
88.847	119.96		148.534
78.8473	122.34		178.499
84.169	123.09		179.947
83.472	124.94		167.578
103.325	125.79		152.006
92.0217	125.88		138.341
91.5373	126.38		136.189
103.282	127.44		160.001
100.722	129.28		177.594
94.1157	131.07		170.918
81.8563	132.45		162.307
76.1577	132.72		138.161
78.7937	132.81		155.883
88.2547	134.89		169.748
129.582	135.32
93.357	136.91
65.296	137.04
83.3093	137.17
89.3433	137.28
85.9277	137.53
91.1287	137.7
93.357	138.55
108.002	139.61
91.6273	140.33
110.131	142.63
100.474	143.06
120.713	143.67
138.567	143.72
130.886	143.79
102.263	144.34
88.5863	146.07
98.4887	146.29
82.8733	147.06
91.6273	147.64
78.091	147.96
80.0473	148.39
72.003	148.62
72.6053	148.98
88.0027	149.53
98.3417	150.11
97.582	150.09
91.019	152.3
88.2673	153.99
89.124	154.6
93.7443	154.67
100.775	156.02
104.418	156.36
136.008	156.71
148.72	156.79
125.521	157.7
104.997	158.2
120.185	158.53
124.238	159.31
95.4173	159.98
94.255	160.87
115.826	165.31
114.543	165.47
129.553	165.56
122.712	165.97
86.5793	166.84
85.2553	167.47
92.1953	167.54
87.496	170.92
112.832	175.59
93.775	175.8
	176.03
	177.16
	179.95
	180.7
	181.25
	183.06
	184.85
	185.22
	185.48
	185.45
	185.77
	186.49
	189.76
	190.02
	210.26
	241.3
