# Supplementary material for: CBX3 antagonizes IFNγ/STAT1/PD-L1 axis to modulate colon inflammation and CRC chemosensitivity
Source: EMBO Mol Med. 2024 Apr 29;16(6):10. doi: 10.1038/s44321-024-00066-6 (PMC11178889; doi:10.1038/s44321-024-00066-6)
Supplement: Supplementary file 5 — Source data Fig. 2 [file 44321_2024_66_MOESM5_ESM.zip › Figure 2/2B/7 days crypt length.xlsx]

## Sheet: synthesis 7 days
WT	Cbx3 KO
154.175	135.281
153.457	126.752
148.273	117.277
149.803	131.856
161.05	135.532
125.16	132.098
125.252	137.033
112.33	126.127
119.854	137.361
132.966	132.28
135.093	130.173
124.004	139.589
141.993	150.27
142.302	146.4
142.271	154.302
134.715	150.416
153.003	132.382
140.431	131.913
93.8617	134.373
116.765	127.004
102.533	137.277
130.817	132.322
130.25	124.403
143.031	136.033
134.618	144.402
116.97	131.947
100.24	125.96
115.156	122.801
114.56	119.474
119.507	126.254
129.838	117.686
148.071	128.316
147.503	132.201
139.646	136.033
135.591	120.95
121.248	128.016
133.544	128.891
129.449	139.463
89.4707	135.059
103.586	140.872
95.4253	140.121
99.4033	142.215
102.552	161.966
105.171	177.792
98.0817	171.213
90.8737	150.283
83.4867	111.606
80.131	167.027
85.041	173.833
84.386	169.098
101.178	169.815
84.723	154.208
117.644	144.087
85.6037	167.943
111.162	142.021
88.8143	157.429
74.4313	161.443
75.2927	128.969
65.437	160.59
72.111	140.858
84.006	112.071
89.202	94.069
78.4473	88.1023
103.73	98.0817
66.483	110.018
60.877	94.154
70.0927	102.069
70.838	115.935
74.2767	163.371
82.7587	165.484
83.5463	154.029
84.8527	143.224
84.6463	138.311
82.134	149.164
81.4003	151.162
86.4523	125.877
86.4523	147.187
99.6897	141.428
104.139	143.056
102.181	142.843
103.368	144.222
76.5377	126.491
76.4003	133.135
112.401	166.508
90.4267	166.652
85.703	154.984
115.745	160.524
99.1817	149.513
91.7877	149.566
99.005	145.619
98.656	135.03
114.127	160.823
109.005	158.66
100.225	144.997
81.4923	137.557
74.525	135.772
132.371	138.885
80.0563	139.14
71.561	133.929
59.6153	143.544
57.315	149.833
66.7083	150.416
76	151.98
77.8203	182.258
85.2117	182.858
86.4927	110.136
67.624	114.56
79.404	135.118
80.5293	129.402
73.3757	178.519
71.589	195
80.5233	188.404
79.0253	150.213
86.209	133.15
94.3663	179.471
91.269	200.062
102.108	191.426
112.539	217.8
93.9043	155.322
90.3383	196.865
90.554	183.393
83.648	179.324
80.1123	201.04
86.377	186.979
84.4037	197.231
81.437	204.98
85.6153	174.316
84.1547	187.003
65.2763	187.808
81.0247	188.088
76.0263	187.011
81.0247	190.055
81.0063	188.162
107.415	182.486
97.0823	192.107
84.0537	188.162
91.1977	177.902
97.4167	198.98
98.4123	185.327
111.611	183.358
132.061	180.427
140.036	140.812
130.015	164.469
121.511	178.463
133.754	186.271
137.084	176.011
129.201	169.853
145	152.201
149.486	160.112
144.506	185.54
157.801	197.223
169.118	176.284
150.296	196.01
159.452	180.314
178.718	156.541
163.049	148.223
165.206	164.806
158.231	200.562
141.039	183.6
152.013	159.101
156.627	166.208
165.593	180.649
144.003	168.253
141.421	202.566
140.118	192.754
139.56	193.83
142.215	214.618
136.132	207.772
142.225	201.04
141.51	186.132
137.354	206.642
138.885	193.499
133.54	191.846
133.989	186.601
152.398	192.824
134.462	191.909
118.106	196.023
133.004	208.557
98.0817	200.96
106.005	195.387
109.563	208.387
122.413	169.594
104.623	169.594
66.7083	202.714
83.8153	212.72
160.1	201.42
135.118	192.588
126.657	175.824
129.53	174.201
127.098	184.329
124.338	180.679
119.503	192.629
107.187	184.101
119.57	179.254
85.7963	194.7
86.954	192.427
80.025	186.132
102.201	205.105
94.048	212.904
109.659	201.725
97.7393	182.603
108.812	196.759
94	190.591
124.824	174.897
118.191	163.478
113.358	160.801
106.005	178.899
95.713	179.836
107.615	173.876
97.6217	161.805
89.2693	190.184
73.0617	189.679
83.3847	152.086
88.3913	152.82
109.403	166.436
86.4697	176.726
100.846	120.905
78.1023	170.942
91.066	148.273
82.8793	165.56
106.104	123.843
112.018	119.817
105.721	130
120.067	123.458
125.096	144.201
125.603	186.904
105.437	86.764
109.252	163.441
93.5573	173.349
130.679	132.966
85	107
68.0147	176.207
96.0053	181.618
99.93	186.271
56.921	164.247
136.213	157.277
91.8097	109.481
96.4623	136.781
101.533	211.287
90.758	219.064
100.658	175.046
109.041	181.797
0	135.104
72.5327	114.612
92.763	149.164
83.63	167.488
70.1143	155.045
82.565	170.968
87.818	134.999
80.604	120.268
76.4003	113.012
76.5507	132.816
74.686	134.168
67.956	130.602
66.888	181.835
73.007	175.094
85.475	191.51
81.437	110.725
69.527	116.017
77.1037	131.004
104.652	108.849
108.467	85.0883
71.0633	147.231
90.471	139.718
89.3587	141.524
96.3327	150.479
95.483	152.555
110.802	118.072
86.4697	181.475
147.275	168.015
139.313	167.26
132.004	166.292
128.004	174.725
128.701	185.284
124.471	97.949
122.332	136.297
102.577	150.572
116.276	179.011
117.835	153.834
121.495	163.6
108.853	157.801
138.842	109.371
89.872	143.388
76.6093	149.723
125.196	166.928
129.988	190.184
91.4003	174.642
92.1303	172.8
126.372	154.845
128.725	146.986
125.399	159.201
126.004	127.279
113.719	151.238
109.481	158.937
112.681	172.818
134.06	151.242
94.0213	114.756
124.016	135.207
122.037	131.027
139.542	94.8103
135.004	84.291
117.745	105.262
135.248	162.308
116.245	148.758
106.075	126.436
103.856	84.119
103.942	88.2043
127.914	113.534
119.503	154.003
114.215	122.119
123.746	119.004
114.63	125.172
125	118.229
124.036	113.323
143.21	136.004
142.667	142.864
129.283	117.614
128.996	112.432
94.1487	118.966
123.199	112.645
120.004	98.005
132.439	104.178
102.176	155.003
95	174.29
93.2147	141.315
127.201	161.443
125.419	141.51
112.606	162.791
132.575	184.402
135.059	160.639
144.755	173.626
125.24	88.142
141.792	87.4643
133.297	126.89
94.3717	143.199
140.456	167.967
144.669	119.101
144.471	110.639
133.989	125.718
139.032	134.718
141.057	165.076
143.265	151.433
125	158.114
97.35	144.014
66.7083	131.469
72.2497	174.155
56.2227	178.37
84.0953	175.377
81.437	159.154
82.6077	149.459
74.6727	151.559
74.2497	152.227
94.069	138.452
75.822	151.605
87.801	165.097
85.475	156.013
89.9443	170.628
98.1837	177.609
100.722	164.247
118.258	97.59
131.061	98.86
90.5097	101.73
80.2123	108.81
83.2347	111.26
101.671	113.62
94.8103	116.57
90.554	125.69
114.337	126.81
125.718	156.3
116.017	157.94
99.6897	162.15
120.075	169.33
116.52	169.47
93.6483	171.29
92.65	171.87
92.65	173.64
85.9593	173.81
69.4263	175.36
70.0643	176.66
78.1023	178.11
76.2757	183.23
128.269	188.31
114.18
89.0223
