# Supplementary material for: CBX3 antagonizes IFNγ/STAT1/PD-L1 axis to modulate colon inflammation and CRC chemosensitivity
Source: EMBO Mol Med. 2024 Apr 29;16(6):10. doi: 10.1038/s44321-024-00066-6 (PMC11178889; doi:10.1038/s44321-024-00066-6)
Supplement: Supplementary file 5 — Source data Fig. 2 [file 44321_2024_66_MOESM5_ESM.zip › Figure 2/2D/Ki67 per crypt proximal&distal.xlsx]

## Sheet: 1 crypt Ki67
WT proximal	WT distal	Cbx3 KO proximal	Cbx3 KO distal
15	15	22	32
12	20	13	23
14	12	26	22
15	9	23	18
13	4	31	9
11	11	10	15
15	13	15	18
8	13	11	22
13	10	30	31
15	15	19	23
10	15	15	12
15	14	15	17
17	12	21	13
23	14	9	23
13	8	15	19
15	7	9	18
9	25	12	16
21	6	15	6
16	13	16	13
16	10	13	10
18	11	11	12
17	13	19	17
18	11	13	30
19	13	17	26
17	18	17	23
16	16	37	22
16	14	16	27
19	14	8	21
21	15	42	19
19	11	23	25
22	14	15	17
17	8	26	15
23	8	19	21
25	8	42	18
23	13	16	22
19	11	34	27
26	10	10	25
23	11	17	19
20	13	17	19
17	9	12	22
19	8	17	26
	22	11	19
	16	11	17
	9	13	26
	16	27	20
	25	28	28
	12	36	22
	16	22	30
	13	17	39
	11	31	28
	11	31	26
	12	19	27
	16	25	20
	10	40	16
	26	24	28
	16	11	19
	16	24	23
	19	16	19
	14	15	18
	14	27	20
	16	20	32
	12	14	29
	15	27	21
	13	20	20
		31	12
		12	24
		17	15
		21	24
		15	18
		14	16
		20	21
		42	13
		14	10
		12	18
		14	15
		21	29
		47	13
		33	13
		22	21
		49	19
			21
			24
			15
			23
			21
			25
			16
			13
			15
			16
			9
			19
			11
			13
			14
			17
