# Supplementary material for: CBX3 antagonizes IFNγ/STAT1/PD-L1 axis to modulate colon inflammation and CRC chemosensitivity
Source: EMBO Mol Med. 2024 Apr 29;16(6):10. doi: 10.1038/s44321-024-00066-6 (PMC11178889; doi:10.1038/s44321-024-00066-6)
Supplement: Supplementary file 5 — Source data Fig. 2 [file 44321_2024_66_MOESM5_ESM.zip › Figure 2/2D/Total Ki67.xlsx]

## Sheet: Total Ki67
WT	Cbx3KO
15	22
12	13
14	26
15	23
13	31
11	10
15	15
8	11
15	30
20	19
12	15
9	15
13	21
15	9
10	15
15	9
17	12
23	15
13	16
15	13
4	11
11	19
13	13
13	17
10	17
15	37
15	16
14	8
12	42
14	23
8	15
7	26
25	19
6	42
13	16
10	34
11	10
13	17
11	17
13	12
18	17
16	11
14	11
14	13
15	27
11	28
14	36
8	22
8	17
8	31
13	31
11	19
10	25
11	32
13	23
9	22
8	18
9	9
21	15
16	18
16	22
18	40
22	24
16	11
9	24
16	16
25	15
17	27
18	20
19	14
17	31
16	23
16	12
19	17
21	13
19	23
22	19
26	27
16	20
16	31
19	12
14	17
14	21
16	15
12	14
15	18
13	16
17	6
23	13
25	10
23	12
19	17
26	30
23	26
20	23
17	22
19	27
12	21
16	19
13	25
11	17
11	15
12	21
16	18
10	22
	20
	42
	14
	12
	14
	27
	25
	19
	19
	22
	21
	47
	33
	22
	49
	26
	19
	17
	26
	20
	28
	22
	30
	39
	28
	26
	27
	20
	16
	28
	19
	23
	19
	18
	20
	32
	29
	21
	20
	12
	24
	15
	24
	18
	16
	21
	13
	10
	18
	15
	29
	13
	13
	21
	19
	21
	24
	15
	23
	21
	25
	16
	13
	15
	16
	9
	19
	11
	13
	14
	17
