# Supplementary material for: CBX3 antagonizes IFNγ/STAT1/PD-L1 axis to modulate colon inflammation and CRC chemosensitivity
Source: EMBO Mol Med. 2024 Apr 29;16(6):10. doi: 10.1038/s44321-024-00066-6 (PMC11178889; doi:10.1038/s44321-024-00066-6)
Supplement: Supplementary file 5 — Source data Fig. 2 [file 44321_2024_66_MOESM5_ESM.zip › Figure 2/2E/Brdu 2 crypt proximal&distal.xlsx]

## Sheet: Brdu 2sep
WT proximal	WT distal	Cbx3 KO proximal	Cbx3 KO distal
6	4	5	5
7	7	17	7
4	5	10	12
8	3	14	5
7	8	8	7
7	5	12	5
5	9	9	7
5	10	3	7
6	5	10	10
6	5	14	7
7	9	7	8
6	4	10	7
4	3	9	14
2	6	8	11
3	4	8	5
7	5	8	6
8	6	6	6
6	8	9	8
6	6	14	5
4	7	12	6
5	4	8	9
4	5	7	7
7	5	11	9
9	5	7	7
4	5	8	13
3	7	5	7
5	2	6	10
3	4	5	10
	4	7	7
	3	9	9
	3	8	7
	5	8
	3	8
	9	11
	8	12
	5	11
	7	17
		7
		8
		12
		13
		17
		16
		17
		10
		11
		7
		17
