# Supplementary material for: CBX3 antagonizes IFNγ/STAT1/PD-L1 axis to modulate colon inflammation and CRC chemosensitivity
Source: EMBO Mol Med. 2024 Apr 29;16(6):10. doi: 10.1038/s44321-024-00066-6 (PMC11178889; doi:10.1038/s44321-024-00066-6)
Supplement: Supplementary file 5 — Source data Fig. 2 [file 44321_2024_66_MOESM5_ESM.zip › Figure 2/2E/Brdu total.xlsx]

## Sheet: Brdu total
WT	Cbx3 KO
6	5
7	17
4	10
8	14
7	8
7	12
5	9
5	3
6	10
6	14
7	7
6	10
4	9
2	8
3	8
7	8
8	6
6	9
6	14
4	12
5	8
4	7
7	11
9	7
4	8
3	5
5	6
3	5
4	7
7	9
5	8
3	8
8	8
5	11
9	12
10	11
5	17
5	7
9	8
4	12
3	13
6	17
4	16
5	17
6	10
8	11
6	7
7	17
4	5
5	7
5	12
5	5
5	7
7	5
2	7
4	7
4	10
3	7
3	8
5	7
3	14
9	11
8	5
5	6
7	6
	8
	5
	6
	9
	7
	9
	7
	13
	7
	10
	10
	7
	9
	7
