# Supplementary material for: CBX3 antagonizes IFNγ/STAT1/PD-L1 axis to modulate colon inflammation and CRC chemosensitivity
Source: EMBO Mol Med. 2024 Apr 29;16(6):10. doi: 10.1038/s44321-024-00066-6 (PMC11178889; doi:10.1038/s44321-024-00066-6)
Supplement: Supplementary file 6 — Source data Fig. 4 [file 44321_2024_66_MOESM6_ESM.zip]

Archive with 55 entries (43 files):
- Figure 4/4A/
- Figure 4/4A/7days mice beta actin_09(Chemiluminescence).tif
- Figure 4/4A/CBX3   7 days mice sample_07(Chemiluminescence).tif
- Figure 4/4A/PD-L1  7 day  mice 210305(Chemiluminescence).tif
- Figure 4/4A/resume.tif
- Figure 4/4A/STAT1   7 day  mice 210305(Chemiluminescence).tif
- Figure 4/4B/
- Figure 4/4B/beta actin12 months  mice sample_1(Chemiluminescence).tif
- Figure 4/4B/CBX3 12 months  mice (Chemiluminescence).tif
- Figure 4/4B/resume.tif
- Figure 4/4B/STAT1 PD-L1  12 months  mice 210305(Chemiluminescence).tif
- Figure 4/4C/
- Figure 4/4C/12 months mice PD-L1.xlsx
- Figure 4/4C/12 months mice STAT1.xlsx
- Figure 4/4D/
- Figure 4/4D/KO Nov20009colon3.tif_files/
- Figure 4/4D/KO Nov20009colon3.tif_files/Images in paper/
- Figure 4/4D/KO Nov20009colon3.tif_files/Images in paper/Nov20009colon3-Bar.tif
- Figure 4/4D/KO Nov20009colon3.tif_files/Images in paper/redNov20009colon3.tif
- Figure 4/4D/KO Nov20009colon3.tif_files/Images in paper/vertNov20009colon3.tif
- Figure 4/4D/KO Nov20009colon3.tif_files/Nov20009colon3_h0b0c0x0-2752y0-2208.tif
- Figure 4/4D/KO Nov20009colon3.tif_files/Nov20009colon3_h0b0c0x0-2752y0-2208.tif_metadata.xml
- Figure 4/4D/KO Nov20009colon3.tif_files/Nov20009colon3_h0b0c1x0-2752y0-2208.tif
- Figure 4/4D/KO Nov20009colon3.tif_files/Nov20009colon3_h0b0c1x0-2752y0-2208.tif_metadata.xml
- Figure 4/4D/KO Nov20009colon3.tif_files/Nov20009colon3_h0b0c2x0-2752y0-2208.tif
- Figure 4/4D/KO Nov20009colon3.tif_files/Nov20009colon3_h0b0c2x0-2752y0-2208.tif_metadata.xml
- Figure 4/4D/resume.pdf
- Figure 4/4D/resume.tif
- Figure 4/4D/WT Nov20013colon3.tif_files/
- Figure 4/4D/WT Nov20013colon3.tif_files/images in paper/
- Figure 4/4D/WT Nov20013colon3.tif_files/images in paper/Nov20013colon3-Bar.tif
- Figure 4/4D/WT Nov20013colon3.tif_files/images in paper/red Nov20013colon3.tif
- Figure 4/4D/WT Nov20013colon3.tif_files/images in paper/vert Nov20013colon3.tif
- Figure 4/4D/WT Nov20013colon3.tif_files/Nov20013colon3_h0b0t0c0x0-2752y0-2208.tif
- Figure 4/4D/WT Nov20013colon3.tif_files/Nov20013colon3_h0b0t0c0x0-2752y0-2208.tif_metadata.xml
- Figure 4/4D/WT Nov20013colon3.tif_files/Nov20013colon3_h0b0t0c1x0-2752y0-2208.tif
- Figure 4/4D/WT Nov20013colon3.tif_files/Nov20013colon3_h0b0t0c1x0-2752y0-2208.tif_metadata.xml
- Figure 4/4D/WT Nov20013colon3.tif_files/Nov20013colon3_h0b0t0c2x0-2752y0-2208.tif
- Figure 4/4D/WT Nov20013colon3.tif_files/Nov20013colon3_h0b0t0c2x0-2752y0-2208.tif_metadata.xml
- Figure 4/4E/
- Figure 4/4E/40X ZO1 RED   KO COLON.tif_files/
- Figure 4/4E/40X ZO1 RED   KO COLON.tif_files/40X ZO1 RED   HP1GAMMA KO COLON_h0b0c0x0-2752y0-2208.tif
- Figure 4/4E/40X ZO1 RED   KO COLON.tif_files/40X ZO1 RED  HP1GAMMA KO COLON_h0b0c0x0-2752y0-2208.tif_metadata.xml
- Figure 4/4E/40X ZO1 RED   KO COLON.tif_files/40X ZO1 RED  HP1GAMMA KO COLON_h0b0c2x0-2752y0-2208.tif
- Figure 4/4E/40X ZO1 RED   KO COLON.tif_files/40X ZO1 RED  HP1GAMMA KO COLON_h0b0c2x0-2752y0-2208.tif_metadata.xml
- Figure 4/4E/40X ZO1 RED   KO COLON.tif_files/40X ZO1 RED  MUC2 GREEN HP1GAMMA KO COLON-Bar.tif
- Figure 4/4E/40X ZO1 RED  WT COLON.tif_files/
- Figure 4/4E/40X ZO1 RED  WT COLON.tif_files/40X ZO1 RED  MUC2 GREEN WT COLON_h0b0c0x0-2752y0-2208.tif
- Figure 4/4E/40X ZO1 RED  WT COLON.tif_files/40X ZO1 RED  MUC2 GREEN WT COLON_h0b0c0x0-2752y0-2208.tif_metadata.xml
- Figure 4/4E/40X ZO1 RED  WT COLON.tif_files/40X ZO1 RED  MUC2 GREEN WT COLON_h0b0c3x0-2752y0-2208.tif
- Figure 4/4E/40X ZO1 RED  WT COLON.tif_files/40X ZO1 RED  MUC2 GREEN WT COLON_h0b0c3x0-2752y0-2208.tif_metadata.xml
- Figure 4/4E/40X ZO1 RED  WT COLON.tif_files/40X ZO1 RED  MUC2 GREEN WT COLON-Bar.tif
- Figure 4/4F/
- Figure 4/4F/organoid IFNg stimulation pdl1.xlsx
- Figure 4/4F/organoid IFNg stimulation STAT1.xlsx
