# Supplementary material for: CBX3 antagonizes IFNγ/STAT1/PD-L1 axis to modulate colon inflammation and CRC chemosensitivity
Source: EMBO Mol Med. 2024 Apr 29;16(6):10. doi: 10.1038/s44321-024-00066-6 (PMC11178889; doi:10.1038/s44321-024-00066-6)
Supplement: Supplementary file 6 — Source data Fig. 4 [file 44321_2024_66_MOESM6_ESM.zip › Figure 4/4C/12 months mice PD-L1.xlsx]

## Sheet: 12 months micePD l1
WT	KO
0.411796	1
0.582367	0.82932
0.331022	0.97942
	0.685391
