# Supplementary material for: CBX3 antagonizes IFNγ/STAT1/PD-L1 axis to modulate colon inflammation and CRC chemosensitivity
Source: EMBO Mol Med. 2024 Apr 29;16(6):10. doi: 10.1038/s44321-024-00066-6 (PMC11178889; doi:10.1038/s44321-024-00066-6)
Supplement: Supplementary file 6 — Source data Fig. 4 [file 44321_2024_66_MOESM6_ESM.zip › Figure 4/4D/WT Nov20013colon3.tif_files/Nov20013colon3_h0b0t0c0x0-2752y0-2208.tif_metadata.xml]

<?xml version="1.0" encoding="utf-8"?>
<METADATA>
  <Tags>
    <AcquisitionTime>2021-04-06T17:37:49.7742126Z</AcquisitionTime>
    <StageXPosition>-13929.857</StageXPosition>
    <StageYPosition>5218.167</StageYPosition>
    <FocusPosition>2051.919</FocusPosition>
  </Tags>
</METADATA>
