# Supplementary material for: CBX3 antagonizes IFNγ/STAT1/PD-L1 axis to modulate colon inflammation and CRC chemosensitivity
Source: EMBO Mol Med. 2024 Apr 29;16(6):10. doi: 10.1038/s44321-024-00066-6 (PMC11178889; doi:10.1038/s44321-024-00066-6)
Supplement: Supplementary file 6 — Source data Fig. 4 [file 44321_2024_66_MOESM6_ESM.zip › Figure 4/4F/organoid IFNg stimulation pdl1.xlsx]

## Sheet: Copy of organoid IFNg stimulati
	Organiods WT			Organiods Cbx3 KO
Basal state	2	1	1	6.19377	14.8375	6.77864
IFNγ	65.5552	30.5515	31.645	132.838	153.144	100.855
