# Supplementary material for: CBX3 antagonizes IFNγ/STAT1/PD-L1 axis to modulate colon inflammation and CRC chemosensitivity
Source: EMBO Mol Med. 2024 Apr 29;16(6):10. doi: 10.1038/s44321-024-00066-6 (PMC11178889; doi:10.1038/s44321-024-00066-6)
Supplement: Supplementary file 6 — Source data Fig. 4 [file 44321_2024_66_MOESM6_ESM.zip › Figure 4/4F/organoid IFNg stimulation STAT1.xlsx]

## Sheet: Copy of organoid IFNg stimulati
	Organiods WT			Organiods Cbx3 KO
Basal state	1.5	1	1	5.68768	7.81742	5.44444
IFNγ	61.3551	31.2015	35.7246	115.567	214.331	128.503
