# Supplementary material for: CBX3 antagonizes IFNγ/STAT1/PD-L1 axis to modulate colon inflammation and CRC chemosensitivity
Source: EMBO Mol Med. 2024 Apr 29;16(6):10. doi: 10.1038/s44321-024-00066-6 (PMC11178889; doi:10.1038/s44321-024-00066-6)
Supplement: Supplementary file 7 — Source data Fig. 5 [file 44321_2024_66_MOESM7_ESM.zip]

Archive with 155 entries (137 files):
- Figure 5/5A/
- Figure 5/5A/CBX3 HT29 KO WT (Chemiluminescence).tif
- Figure 5/5A/HP1gamma HT29.xlsx
- Figure 5/5A/Tubulin gamma HT29 KO WT(Chemiluminescence).tif
- Figure 5/5B/
- Figure 5/5B/CBX3SW480 WT KO(Chemiluminescence).tif
- Figure 5/5B/HP1gamma SW480.xlsx
- Figure 5/5B/Tubulin gamma SW480 WT KO(Chemiluminescence).tif
- Figure 5/5C/
- Figure 5/5C/3 independent stat1 HT29.xlsx
- Figure 5/5C/IF/
- Figure 5/5C/IF/HT29 KO CTRL STAT1 G CBX3 R1 .tif_files/
- Figure 5/5C/IF/HT29 KO CTRL STAT1 G CBX3 R1 .tif_files/HT29 06 CTRL STAT1 G CBX3 R1 _h0b0c0x0-2752y0-2208.tif
- Figure 5/5C/IF/HT29 KO CTRL STAT1 G CBX3 R1 .tif_files/HT29 06 CTRL STAT1 G CBX3 R1 _h0b0c0x0-2752y0-2208.tif_metadata.xml
- Figure 5/5C/IF/HT29 KO CTRL STAT1 G CBX3 R1 .tif_files/HT29 06 CTRL STAT1 G CBX3 R1 _h0b0c1x0-2752y0-2208.tif
- Figure 5/5C/IF/HT29 KO CTRL STAT1 G CBX3 R1 .tif_files/HT29 06 CTRL STAT1 G CBX3 R1 _h0b0c1x0-2752y0-2208.tif_metadata.xml
- Figure 5/5C/IF/HT29 KO CTRL STAT1 G CBX3 R1 .tif_files/HT29 06 CTRL STAT1 G CBX3 R1 _h0b0c2x0-2752y0-2208.tif
- Figure 5/5C/IF/HT29 KO CTRL STAT1 G CBX3 R1 .tif_files/HT29 06 CTRL STAT1 G CBX3 R1 _h0b0c2x0-2752y0-2208.tif_metadata.xml
- Figure 5/5C/IF/HT29 KO CTRL STAT1 G CBX3 R1 .tif_files/HT29 CBX3KO CTRL STAT1 G CBX3 R.tif
- Figure 5/5C/IF/HT29 KO IFN STAT1 G CBX3 R 1.tif_files/
- Figure 5/5C/IF/HT29 KO IFN STAT1 G CBX3 R 1.tif_files/HT29 06 IFN STAT1 G CBX3 R 1_h0b0c0x0-2752y0-2208.tif
- Figure 5/5C/IF/HT29 KO IFN STAT1 G CBX3 R 1.tif_files/HT29 06 IFN STAT1 G CBX3 R 1_h0b0c0x0-2752y0-2208.tif_metadata.xml
- Figure 5/5C/IF/HT29 KO IFN STAT1 G CBX3 R 1.tif_files/HT29 06 IFN STAT1 G CBX3 R 1_h0b0c1x0-2752y0-2208.tif
- Figure 5/5C/IF/HT29 KO IFN STAT1 G CBX3 R 1.tif_files/HT29 06 IFN STAT1 G CBX3 R 1_h0b0c1x0-2752y0-2208.tif_metadata.xml
- Figure 5/5C/IF/HT29 KO IFN STAT1 G CBX3 R 1.tif_files/HT29 06 IFN STAT1 G CBX3 R 1_h0b0c2x0-2752y0-2208.tif
- Figure 5/5C/IF/HT29 KO IFN STAT1 G CBX3 R 1.tif_files/HT29 06 IFN STAT1 G CBX3 R 1_h0b0c2x0-2752y0-2208.tif_metadata.xml
- Figure 5/5C/IF/HT29 KO IFN STAT1 G CBX3 R 1.tif_files/HT29 CBX3KO IFNg STAT1 G CBX3 R.tif
- Figure 5/5C/IF/HT29 WT CTRL STAT1 G cbx3 R1.tif_files/
- Figure 5/5C/IF/HT29 WT CTRL STAT1 G cbx3 R1.tif_files/HT29 WT CTRL STAT1 G cbx3 R.tif
- Figure 5/5C/IF/HT29 WT CTRL STAT1 G cbx3 R1.tif_files/HT29 WT CTRL STAT1 G cbx3 R1_h0b0c0x0-2752y0-2208.tif
- Figure 5/5C/IF/HT29 WT CTRL STAT1 G cbx3 R1.tif_files/HT29 WT CTRL STAT1 G cbx3 R1_h0b0c0x0-2752y0-2208.tif_metadata.xml
- Figure 5/5C/IF/HT29 WT CTRL STAT1 G cbx3 R1.tif_files/HT29 WT CTRL STAT1 G cbx3 R1_h0b0c1x0-2752y0-2208.tif
- Figure 5/5C/IF/HT29 WT CTRL STAT1 G cbx3 R1.tif_files/HT29 WT CTRL STAT1 G cbx3 R1_h0b0c1x0-2752y0-2208.tif_metadata.xml
- Figure 5/5C/IF/HT29 WT CTRL STAT1 G cbx3 R1.tif_files/HT29 WT CTRL STAT1 G cbx3 R1_h0b0c2x0-2752y0-2208.tif
- Figure 5/5C/IF/HT29 WT CTRL STAT1 G cbx3 R1.tif_files/HT29 WT CTRL STAT1 G cbx3 R1_h0b0c2x0-2752y0-2208.tif_metadata.xml
- Figure 5/5C/IF/HT29 WT IFN STAT1 G cbx3 R.tif_files/
- Figure 5/5C/IF/HT29 WT IFN STAT1 G cbx3 R.tif_files/HT29 WT IFN STAT1 G cbx3 R.tif
- Figure 5/5C/IF/HT29 WT IFN STAT1 G cbx3 R.tif_files/HT29 WT IFN STAT1 G cbx3 R_h0b0c0x0-2752y0-2208.tif
- Figure 5/5C/IF/HT29 WT IFN STAT1 G cbx3 R.tif_files/HT29 WT IFN STAT1 G cbx3 R_h0b0c0x0-2752y0-2208.tif_metadata.xml
- Figure 5/5C/IF/HT29 WT IFN STAT1 G cbx3 R.tif_files/HT29 WT IFN STAT1 G cbx3 R_h0b0c1x0-2752y0-2208.tif
- Figure 5/5C/IF/HT29 WT IFN STAT1 G cbx3 R.tif_files/HT29 WT IFN STAT1 G cbx3 R_h0b0c1x0-2752y0-2208.tif_metadata.xml
- Figure 5/5C/IF/HT29 WT IFN STAT1 G cbx3 R.tif_files/HT29 WT IFN STAT1 G cbx3 R_h0b0c2x0-2752y0-2208.tif
- Figure 5/5C/IF/HT29 WT IFN STAT1 G cbx3 R.tif_files/HT29 WT IFN STAT1 G cbx3 R_h0b0c2x0-2752y0-2208.tif_metadata.xml
- Figure 5/5C/Western/
- Figure 5/5C/Western/beta actin ht29_6 WT KO (Chemiluminescence).tif
- Figure 5/5C/Western/hp1gamma ht29_1(Chemiluminescence).tif
- Figure 5/5C/Western/HT29 STAT1 WTKO .tif
- Figure 5/5C/Western/pSTAT1 HT29 WT KO(Chemiluminescence).tif
- Figure 5/5C/Western/resume HT29.tif
- Figure 5/5D/
- Figure 5/5D/3 IFN independent stat1 SW480.xlsx
- Figure 5/5D/IF/
- Figure 5/5D/IF/KOSW480 IFNg STAT1Green CBX3Red 002.tif_files/
- Figure 5/5D/IF/KOSW480 IFNg STAT1Green CBX3Red 002.tif_files/C004sw480ifn stat1Vcbx3R 002_h0b0c0x0-2752y0-2208.tif
- Figure 5/5D/IF/KOSW480 IFNg STAT1Green CBX3Red 002.tif_files/C004sw480ifn stat1Vcbx3R 002_h0b0c0x0-2752y0-2208.tif_metadata.xml
- Figure 5/5D/IF/KOSW480 IFNg STAT1Green CBX3Red 002.tif_files/C004sw480ifn stat1Vcbx3R 002_h0b0c1x0-2752y0-2208.tif
- Figure 5/5D/IF/KOSW480 IFNg STAT1Green CBX3Red 002.tif_files/C004sw480ifn stat1Vcbx3R 002_h0b0c1x0-2752y0-2208.tif_metadata.xml
- Figure 5/5D/IF/KOSW480 IFNg STAT1Green CBX3Red 002.tif_files/C004sw480ifn stat1Vcbx3R 002_h0b0c2x0-2752y0-2208.tif
- Figure 5/5D/IF/KOSW480 IFNg STAT1Green CBX3Red 002.tif_files/C004sw480ifn stat1Vcbx3R 002_h0b0c2x0-2752y0-2208.tif_metadata.xml
- Figure 5/5D/IF/KOSW480 IFNg STAT1Green CBX3Red 002.tif_files/SW480 CBX3 KO IFNg STAT1 Green CBX3red.tif
- Figure 5/5D/IF/KOSW480Ctrl STAT1Green CBX3Red.tif_files/
- Figure 5/5D/IF/KOSW480Ctrl STAT1Green CBX3Red.tif_files/C006SW480Ctrl Stat1Vcbx3R_h0b0c0x0-2752y0-2208.tif
- Figure 5/5D/IF/KOSW480Ctrl STAT1Green CBX3Red.tif_files/C006SW480Ctrl Stat1Vcbx3R_h0b0c0x0-2752y0-2208.tif_metadata.xml
- Figure 5/5D/IF/KOSW480Ctrl STAT1Green CBX3Red.tif_files/C006SW480Ctrl Stat1Vcbx3R_h0b0c1x0-2752y0-2208.tif
- Figure 5/5D/IF/KOSW480Ctrl STAT1Green CBX3Red.tif_files/C006SW480Ctrl Stat1Vcbx3R_h0b0c1x0-2752y0-2208.tif_metadata.xml
- Figure 5/5D/IF/KOSW480Ctrl STAT1Green CBX3Red.tif_files/C006SW480Ctrl Stat1Vcbx3R_h0b0c2x0-2752y0-2208.tif
- Figure 5/5D/IF/KOSW480Ctrl STAT1Green CBX3Red.tif_files/C006SW480Ctrl Stat1Vcbx3R_h0b0c2x0-2752y0-2208.tif_metadata.xml
- Figure 5/5D/IF/KOSW480Ctrl STAT1Green CBX3Red.tif_files/SW480 CBX3KOSTAT1 green CBX3 red.tif
- Figure 5/5D/IF/SW480 WT CTRL STAT1 Green CBX3 Red.tif_files/
- Figure 5/5D/IF/SW480 WT CTRL STAT1 Green CBX3 Red.tif_files/SW480 WT CTRL STAT1 GREEN HP1GAMMA RED BIS_h0b0c0x0-2752y0-2208.tif
- Figure 5/5D/IF/SW480 WT CTRL STAT1 Green CBX3 Red.tif_files/SW480 WT CTRL STAT1 GREEN HP1GAMMA RED BIS_h0b0c0x0-2752y0-2208.tif_metadata.xml
- Figure 5/5D/IF/SW480 WT CTRL STAT1 Green CBX3 Red.tif_files/SW480 WT CTRL STAT1 GREEN HP1GAMMA RED BIS_h0b0c1x0-2752y0-2208.tif
- Figure 5/5D/IF/SW480 WT CTRL STAT1 Green CBX3 Red.tif_files/SW480 WT CTRL STAT1 GREEN HP1GAMMA RED BIS_h0b0c1x0-2752y0-2208.tif_metadata.xml
- Figure 5/5D/IF/SW480 WT CTRL STAT1 Green CBX3 Red.tif_files/SW480 WT CTRL STAT1 GREEN HP1GAMMA RED BIS_h0b0c2x0-2752y0-2208.tif
- Figure 5/5D/IF/SW480 WT CTRL STAT1 Green CBX3 Red.tif_files/SW480 WT CTRL STAT1 GREEN HP1GAMMA RED BIS_h0b0c2x0-2752y0-2208.tif_metadata.xml
- Figure 5/5D/IF/SW480 WT CTRL STAT1 Green CBX3 Red.tif_files/SW480 WT CTRL STAT1 GREEN HP1GAMMA RED BIS-Bar.tif
- Figure 5/5D/IF/WT SW480 IFNg STAT1 Green CBX3Red.tif_files/
- Figure 5/5D/IF/WT SW480 IFNg STAT1 Green CBX3Red.tif_files/SW480 WT 200U IFN STAT1 GREEN HP1GAMMA RED_h0b0c0x0-2752y0-2208.tif
- Figure 5/5D/IF/WT SW480 IFNg STAT1 Green CBX3Red.tif_files/SW480 WT 200U IFN STAT1 GREEN HP1GAMMA RED_h0b0c0x0-2752y0-2208.tif_metadata.xml
- Figure 5/5D/IF/WT SW480 IFNg STAT1 Green CBX3Red.tif_files/SW480 WT 200U IFN STAT1 GREEN HP1GAMMA RED_h0b0c1x0-2752y0-2208.tif
- Figure 5/5D/IF/WT SW480 IFNg STAT1 Green CBX3Red.tif_files/SW480 WT 200U IFN STAT1 GREEN HP1GAMMA RED_h0b0c1x0-2752y0-2208.tif_metadata.xml
- Figure 5/5D/IF/WT SW480 IFNg STAT1 Green CBX3Red.tif_files/SW480 WT 200U IFN STAT1 GREEN HP1GAMMA RED_h0b0c2x0-2752y0-2208.tif
- Figure 5/5D/IF/WT SW480 IFNg STAT1 Green CBX3Red.tif_files/SW480 WT 200U IFN STAT1 GREEN HP1GAMMA RED_h0b0c2x0-2752y0-2208.tif_metadata.xml
- Figure 5/5D/IF/WT SW480 IFNg STAT1 Green CBX3Red.tif_files/SW480 WT 200U IFN STAT1 GREEN HP1GAMMA RED-Bar.tif
- Figure 5/5D/western/
- Figure 5/5D/western/HP1gamma SW480 WT KO_5(Chemiluminescence).tif
- Figure 5/5D/western/resume SW480.tif
- Figure 5/5D/western/SW480 p-stat1 WT KO_4(Chemiluminescence).tif
- Figure 5/5D/western/SW480 STAT1 WT KO.tif
- Figure 5/5D/western/SW480 tubulinWT KO_1(Chemiluminescence).tif
- Figure 5/5E/
- Figure 5/5E/HT29&SW480 FCS/
- Figure 5/5E/HT29&SW480 FCS/20230921 PSTAT1_001_PE pSTAT1 HT29 WT 10U IFNg.fcs
- Figure 5/5E/HT29&SW480 FCS/20230921 PSTAT1_001_PE pSTAT1 HT29 WT 200U IFNg.fcs
- Figure 5/5E/HT29&SW480 FCS/20230921 PSTAT1_001_PE pSTAT1 HT29 WT 50U IFNg.fcs
- Figure 5/5E/HT29&SW480 FCS/20230921 PSTAT1_001_PE pSTAT1 HT29 WT C.fcs
- Figure 5/5E/HT29&SW480 FCS/20230921 PSTAT1_001_pSTAT1 HT29 06 10U IFNg.fcs
- Figure 5/5E/HT29&SW480 FCS/20230921 PSTAT1_001_pSTAT1 HT29 06 200U IFNg.fcs
- Figure 5/5E/HT29&SW480 FCS/20230921 PSTAT1_001_pSTAT1 HT29 06 50U IFNg.fcs
- Figure 5/5E/HT29&SW480 FCS/20230921 PSTAT1_001_pSTAT1 HT29 06 C.fcs
- Figure 5/5E/HT29&SW480 FCS/20230921 PSTAT1_001_pSTAT1 SW480 06 10U IFNg.fcs
- Figure 5/5E/HT29&SW480 FCS/20230921 PSTAT1_001_pSTAT1 SW480 06 200U IFNg.fcs
- Figure 5/5E/HT29&SW480 FCS/20230921 PSTAT1_001_pSTAT1 SW480 06 50U IFNg.fcs
- Figure 5/5E/HT29&SW480 FCS/20230921 PSTAT1_001_pSTAT1 SW480 06 C.fcs
- Figure 5/5E/HT29&SW480 FCS/20230921 PSTAT1_001_pSTAT1 SW480 WT 10U IFNg.fcs
- Figure 5/5E/HT29&SW480 FCS/20230921 PSTAT1_001_pSTAT1 SW480 WT 200U IFNg.fcs
- Figure 5/5E/HT29&SW480 FCS/20230921 PSTAT1_001_pSTAT1 SW480 WT 50U IFNg.fcs
- Figure 5/5E/HT29&SW480 FCS/20230921 PSTAT1_001_pSTAT1 SW480 WT C.fcs
- Figure 5/5E/HT29&SW480 FCS/20230921 PSTAT1_002_pSTAT1 HT29 06 10U IFNg.fcs
- Figure 5/5E/HT29&SW480 FCS/20230921 PSTAT1_002_pSTAT1 HT29 06 200U IFNg.fcs
- Figure 5/5E/HT29&SW480 FCS/20230921 PSTAT1_002_pSTAT1 HT29 06 50U IFNg.fcs
- Figure 5/5E/HT29&SW480 FCS/20230921 PSTAT1_002_pSTAT1 HT29 06 C.fcs
- Figure 5/5E/HT29&SW480 FCS/20230921 PSTAT1_002_pSTAT1 HT29 WT 10U IFNg.fcs
- Figure 5/5E/HT29&SW480 FCS/20230921 PSTAT1_002_pSTAT1 HT29 WT 200U IFNg.fcs
- Figure 5/5E/HT29&SW480 FCS/20230921 PSTAT1_002_pSTAT1 HT29 WT 50U IFNg.fcs
- Figure 5/5E/HT29&SW480 FCS/20230921 PSTAT1_002_pSTAT1 HT29 WT C.fcs
- Figure 5/5E/HT29&SW480 FCS/20230921 PSTAT1_pSTAT1 HT29 06 10U IFNg.fcs
- Figure 5/5E/HT29&SW480 FCS/20230921 PSTAT1_pSTAT1 HT29 06 200U IFNg.fcs
- Figure 5/5E/HT29&SW480 FCS/20230921 PSTAT1_pSTAT1 HT29 06 50U IFNg.fcs
- Figure 5/5E/HT29&SW480 FCS/20230921 PSTAT1_pSTAT1 HT29 06 C.fcs
- Figure 5/5E/HT29&SW480 FCS/20230921 PSTAT1_pSTAT1 HT29 WT 10U IFNg.fcs
- Figure 5/5E/HT29&SW480 FCS/20230921 PSTAT1_pSTAT1 HT29 WT 200U IFNg.fcs
- Figure 5/5E/HT29&SW480 FCS/20230921 PSTAT1_pSTAT1 HT29 WT 50U IFNg.fcs
- Figure 5/5E/HT29&SW480 FCS/20230921 PSTAT1_pSTAT1 HT29 WT C.fcs
- Figure 5/5E/HT29&SW480 FCS/20230921 PSTAT1_pSTAT1 SW480 06 10U IFNg.fcs
- Figure 5/5E/HT29&SW480 FCS/20230921 PSTAT1_pSTAT1 SW480 06 200U IFNg.fcs
- Figure 5/5E/HT29&SW480 FCS/20230921 PSTAT1_pSTAT1 SW480 06 50U IFNg.fcs
- Figure 5/5E/HT29&SW480 FCS/20230921 PSTAT1_pSTAT1 SW480 06 C.fcs
- Figure 5/5E/HT29&SW480 FCS/20230921 PSTAT1_pSTAT1 SW480 WT 10U IFNg.fcs
- Figure 5/5E/HT29&SW480 FCS/20230921 PSTAT1_pSTAT1 SW480 WT 200U IFNg.fcs
- Figure 5/5E/HT29&SW480 FCS/20230921 PSTAT1_pSTAT1 SW480 WT 50U IFNg.fcs
- Figure 5/5E/HT29&SW480 FCS/20230921 PSTAT1_pSTAT1 SW480 WT C.fcs
- Figure 5/5E/HT29&SW480 FCS/20230921 PSTAT1_Tube_001.fcs
- Figure 5/5E/HT29&SW480 FCS/20230922 PSTAT1_PE pSTAT1 SW480 06 10U IFNg.fcs
- Figure 5/5E/HT29&SW480 FCS/20230922 PSTAT1_PE pSTAT1 SW480 06 200U IFNg 2.fcs
- Figure 5/5E/HT29&SW480 FCS/20230922 PSTAT1_PE pSTAT1 SW480 06 200U IFNg.fcs
- Figure 5/5E/HT29&SW480 FCS/20230922 PSTAT1_PE pSTAT1 SW480 06 50U IFNg.fcs
- Figure 5/5E/HT29&SW480 FCS/20230922 PSTAT1_PE pSTAT1 SW480 06 C.fcs
- Figure 5/5E/HT29&SW480 FCS/20230922 PSTAT1_PE pSTAT1 SW480 WT 10U IFNg.fcs
- Figure 5/5E/HT29&SW480 FCS/20230922 PSTAT1_PE pSTAT1 SW480 WT C.fcs
- Figure 5/5E/HT29&SW480 FCS/20230922 PSTAT1_pSTAT1 SW480 06 10U IFNg.fcs
- Figure 5/5E/HT29&SW480 FCS/20230922 PSTAT1_pSTAT1 SW480 06 200U IFNg.fcs
- Figure 5/5E/HT29&SW480 FCS/20230922 PSTAT1_pSTAT1 SW480 06 50U IFNg.fcs
- Figure 5/5E/HT29&SW480 FCS/20230922 PSTAT1_pSTAT1 SW480 06 C.fcs
- Figure 5/5E/HT29&SW480 FCS/20230922 PSTAT1_pSTAT1 SW480 WT 200U IFNg.fcs
- Figure 5/5E/HT29&SW480 FCS/20230922 PSTAT1_pSTAT1 SW480 WT 50U IFNg.fcs
- Figure 5/5E/HT29&SW480 FCS/PiSTAT1 IFNg200U_HT29 06 ctrl.fcs
- Figure 5/5E/HT29&SW480 FCS/PiSTAT1 IFNg200U_HT29 06 IFNg pSTAT1.fcs
- Figure 5/5E/HT29&SW480 FCS/PiSTAT1 IFNg200U_HT29 WT ctrl pSTAT1.fcs
- Figure 5/5E/HT29&SW480 FCS/PiSTAT1 IFNg200U_HT29 WTIFNg pSTAT1.fcs
- Figure 5/5E/HT29&SW480 FCS/PiSTAT1 IFNg200U_SW480 06 ctrl.fcs
- Figure 5/5E/HT29&SW480 FCS/PiSTAT1 IFNg200U_SW480 06 IFNg pSTAT1.fcs
- Figure 5/5E/HT29&SW480 FCS/PiSTAT1 IFNg200U_SW480 WT ctrl pSTAT1.fcs
- Figure 5/5E/HT29&SW480 FCS/PiSTAT1 IFNg200U_SW480WT ctrl pSTAT1.fcs
- Figure 5/5E/HT29&SW480 FCS/PiSTAT1 IFNg200U_SW480WT IFNg200U pSTAT1.fcs
