# Supplementary material for: CBX3 antagonizes IFNγ/STAT1/PD-L1 axis to modulate colon inflammation and CRC chemosensitivity
Source: EMBO Mol Med. 2024 Apr 29;16(6):10. doi: 10.1038/s44321-024-00066-6 (PMC11178889; doi:10.1038/s44321-024-00066-6)
Supplement: Supplementary file 7 — Source data Fig. 5 [file 44321_2024_66_MOESM7_ESM.zip › Figure 5/5C/3 independent stat1 HT29.xlsx]

## Sheet:  3 independent stat1 HT29
	HT29 WT				HT29 Cbx3KO
Ctrl	1	1	1	1	1.07609	1.06592	1.20581	1.08673
IFNγ10U	0.955945	0.91067	1.09809		13.7847	6.32033	6.75053
IFNγ50U	0.82645	1.10957	1.16878		10.9663	14.7741	16.3362
IFNγ200U	1.07549	1.01748	1.06807		12.6407	14.6721	15.3482
