# Supplementary material for: CBX3 antagonizes IFNγ/STAT1/PD-L1 axis to modulate colon inflammation and CRC chemosensitivity
Source: EMBO Mol Med. 2024 Apr 29;16(6):10. doi: 10.1038/s44321-024-00066-6 (PMC11178889; doi:10.1038/s44321-024-00066-6)
Supplement: Supplementary file 7 — Source data Fig. 5 [file 44321_2024_66_MOESM7_ESM.zip › Figure 5/5C/IF/HT29 WT CTRL STAT1 G cbx3 R1.tif_files/HT29 WT CTRL STAT1 G cbx3 R1_h0b0c2x0-2752y0-2208.tif_metadata.xml]

<?xml version="1.0" encoding="utf-8"?>
<METADATA>
  <Tags>
    <AcquisitionTime>2022-02-04T17:02:39.3061370Z</AcquisitionTime>
    <StageXPosition>-42219.843</StageXPosition>
    <StageYPosition>7102.55</StageYPosition>
    <FocusPosition>2857.445</FocusPosition>
  </Tags>
</METADATA>
