# Supplementary material for: CBX3 antagonizes IFNγ/STAT1/PD-L1 axis to modulate colon inflammation and CRC chemosensitivity
Source: EMBO Mol Med. 2024 Apr 29;16(6):10. doi: 10.1038/s44321-024-00066-6 (PMC11178889; doi:10.1038/s44321-024-00066-6)
Supplement: Supplementary file 7 — Source data Fig. 5 [file 44321_2024_66_MOESM7_ESM.zip › Figure 5/5D/3 IFN independent stat1 SW480.xlsx]

## Sheet: 3 IFN independent stat1 SW480
	SW480 WT				SW480 cbx3 KO
Ctrl	1	1	1	1	1.27015	1.5966	1.20999	1.07177
IFNγ10U	0.823591	1.27456	1.24401		13.4078	9.51366	11.0425
IFNγ50U	1.12117	1.3566	1.27456		17.9387	9.48074	14.3204
IFNγ200U	1.05702	1.71713	1.49485		20.4638	27.9543	19.0934
