# Supplementary material for: CBX3 antagonizes IFNγ/STAT1/PD-L1 axis to modulate colon inflammation and CRC chemosensitivity
Source: EMBO Mol Med. 2024 Apr 29;16(6):10. doi: 10.1038/s44321-024-00066-6 (PMC11178889; doi:10.1038/s44321-024-00066-6)
Supplement: Supplementary file 7 — Source data Fig. 5 [file 44321_2024_66_MOESM7_ESM.zip › Figure 5/5D/IF/KOSW480Ctrl STAT1Green CBX3Red.tif_files/C006SW480Ctrl Stat1Vcbx3R_h0b0c0x0-2752y0-2208.tif_metadata.xml]

<?xml version="1.0" encoding="utf-8"?>
<METADATA>
  <Tags>
    <AcquisitionTime>2020-12-17T10:47:12.8450476Z</AcquisitionTime>
    <StageXPosition>1007.945</StageXPosition>
    <StageYPosition>9373.834</StageYPosition>
    <FocusPosition>1930.13</FocusPosition>
  </Tags>
</METADATA>
