# Supplementary material for: CBX3 antagonizes IFNγ/STAT1/PD-L1 axis to modulate colon inflammation and CRC chemosensitivity
Source: EMBO Mol Med. 2024 Apr 29;16(6):10. doi: 10.1038/s44321-024-00066-6 (PMC11178889; doi:10.1038/s44321-024-00066-6)
Supplement: Supplementary file 7 — Source data Fig. 5 [file 44321_2024_66_MOESM7_ESM.zip › Figure 5/5D/IF/WT SW480 IFNg STAT1 Green CBX3Red.tif_files/SW480 WT 200U IFN STAT1 GREEN HP1GAMMA RED_h0b0c2x0-2752y0-2208.tif_metadata.xml]

<?xml version="1.0" encoding="utf-8"?>
<METADATA>
  <Tags>
    <AcquisitionTime>2022-01-28T13:26:29.6415140Z</AcquisitionTime>
    <StageXPosition>6277.39</StageXPosition>
    <StageYPosition>5657.67</StageYPosition>
    <FocusPosition>1877.24</FocusPosition>
  </Tags>
</METADATA>
