# Supplementary material for: CBX3 antagonizes IFNγ/STAT1/PD-L1 axis to modulate colon inflammation and CRC chemosensitivity
Source: EMBO Mol Med. 2024 Apr 29;16(6):10. doi: 10.1038/s44321-024-00066-6 (PMC11178889; doi:10.1038/s44321-024-00066-6)
Supplement: Supplementary file 8 — Source data Fig. 6 [file 44321_2024_66_MOESM8_ESM.zip]

Archive with 161 entries (148 files):
- Figure 6/6A/
- Figure 6/6A/3 IFN independent Pd L1 SW480.xlsx
- Figure 6/6A/3 independent PD-L1 HT29.xlsx
- Figure 6/6B/
- Figure 6/6B/pd-l1 SURFACE HT2910122021/
- Figure 6/6B/pd-l1 SURFACE HT2910122021/Pd-L1 surface_C06Ctrl.fcs
- Figure 6/6B/pd-l1 SURFACE HT2910122021/Pd-L1 surface_C06Ctrlbis.fcs
- Figure 6/6B/pd-l1 SURFACE HT2910122021/Pd-L1 surface_C06IFN 10U.fcs
- Figure 6/6B/pd-l1 SURFACE HT2910122021/Pd-L1 surface_C06IFN 200U.fcs
- Figure 6/6B/pd-l1 SURFACE HT2910122021/Pd-L1 surface_C06IFN 50U.fcs
- Figure 6/6B/pd-l1 SURFACE HT2910122021/Pd-L1 surface_C06IFNg 50Ubis.fcs
- Figure 6/6B/pd-l1 SURFACE HT2910122021/Pd-L1 surface_C06IFNg10Ubis.fcs
- Figure 6/6B/pd-l1 SURFACE HT2910122021/Pd-L1 surface_C06IFNg200Ubis.fcs
- Figure 6/6B/pd-l1 SURFACE HT2910122021/Pd-L1 surface_IgG APC.fcs
- Figure 6/6B/pd-l1 SURFACE HT2910122021/Pd-L1 surface_IgG APC_001.fcs
- Figure 6/6B/pd-l1 SURFACE HT2910122021/Pd-L1 surface_WT 10U IFNg.fcs
- Figure 6/6B/pd-l1 SURFACE HT2910122021/Pd-L1 surface_WT 200U IFNg.fcs
- Figure 6/6B/pd-l1 SURFACE HT2910122021/Pd-L1 surface_WT 50U IFNg.fcs
- Figure 6/6B/pd-l1 SURFACE HT2910122021/Pd-L1 surface_WT Ctrl.fcs
- Figure 6/6B/pd-l1 SURFACE HT2910122021/Pd-L1 surface_WTCtrlBis.fcs
- Figure 6/6B/pd-l1 SURFACE HT2910122021/Pd-L1 surface_WTIFNg10U bis.fcs
- Figure 6/6B/pd-l1 SURFACE HT2910122021/Pd-L1 surface_WTIFNg200Ubis.fcs
- Figure 6/6B/pd-l1 SURFACE HT2910122021/Pd-L1 surface_WTIFNg50U bis.fcs
- Figure 6/6B/pd-l1 SURFACE HT29151221/
- Figure 6/6B/pd-l1 SURFACE HT29151221/Pd-L1 surface_C06Ctrl.fcs
- Figure 6/6B/pd-l1 SURFACE HT29151221/Pd-L1 surface_C06Ctrlbis.fcs
- Figure 6/6B/pd-l1 SURFACE HT29151221/Pd-L1 surface_C06IFN 10U.fcs
- Figure 6/6B/pd-l1 SURFACE HT29151221/Pd-L1 surface_C06IFN 200U.fcs
- Figure 6/6B/pd-l1 SURFACE HT29151221/Pd-L1 surface_C06IFN 50U.fcs
- Figure 6/6B/pd-l1 SURFACE HT29151221/Pd-L1 surface_C06IFNg 50Ubis.fcs
- Figure 6/6B/pd-l1 SURFACE HT29151221/Pd-L1 surface_C06IFNg10Ubis.fcs
- Figure 6/6B/pd-l1 SURFACE HT29151221/Pd-L1 surface_C06IFNg200Ubis.fcs
- Figure 6/6B/pd-l1 SURFACE HT29151221/Pd-L1 surface_IgG APC_001.fcs
- Figure 6/6B/pd-l1 SURFACE HT29151221/Pd-L1 surface_WT 10U IFNg.fcs
- Figure 6/6B/pd-l1 SURFACE HT29151221/Pd-L1 surface_WT 200U IFNg.fcs
- Figure 6/6B/pd-l1 SURFACE HT29151221/Pd-L1 surface_WT 50U IFNg.fcs
- Figure 6/6B/pd-l1 SURFACE HT29151221/Pd-L1 surface_WT Ctrl.fcs
- Figure 6/6B/pd-l1 SURFACE HT29151221/Pd-L1 surface_WTCtrlBis.fcs
- Figure 6/6B/pd-l1 SURFACE HT29151221/Pd-L1 surface_WTIFNg10U bis.fcs
- Figure 6/6B/pd-l1 SURFACE HT29151221/Pd-L1 surface_WTIFNg200Ubis.fcs
- Figure 6/6B/pd-l1 SURFACE HT29151221/Pd-L1 surface_WTIFNg50U bis.fcs
- Figure 6/6B/pd-l1 SURFACE HT29201221/
- Figure 6/6B/pd-l1 SURFACE HT29201221/Pd-L1 surface_C06Ctrl.fcs
- Figure 6/6B/pd-l1 SURFACE HT29201221/Pd-L1 surface_C06Ctrlbis.fcs
- Figure 6/6B/pd-l1 SURFACE HT29201221/Pd-L1 surface_C06IFN 10U.fcs
- Figure 6/6B/pd-l1 SURFACE HT29201221/Pd-L1 surface_C06IFN 200U.fcs
- Figure 6/6B/pd-l1 SURFACE HT29201221/Pd-L1 surface_C06IFN 50U.fcs
- Figure 6/6B/pd-l1 SURFACE HT29201221/Pd-L1 surface_C06IFNg 50Ubis.fcs
- Figure 6/6B/pd-l1 SURFACE HT29201221/Pd-L1 surface_C06IFNg10Ubis.fcs
- Figure 6/6B/pd-l1 SURFACE HT29201221/Pd-L1 surface_C06IFNg200Ubis.fcs
- Figure 6/6B/pd-l1 SURFACE HT29201221/Pd-L1 surface_IgG APC_001.fcs
- Figure 6/6B/pd-l1 SURFACE HT29201221/Pd-L1 surface_WT 10U.fcs
- Figure 6/6B/pd-l1 SURFACE HT29201221/Pd-L1 surface_WT 200U.fcs
- Figure 6/6B/pd-l1 SURFACE HT29201221/Pd-L1 surface_WT 50U.fcs
- Figure 6/6B/pd-l1 SURFACE HT29201221/Pd-L1 surface_WT ctrl.fcs
- Figure 6/6B/pd-l1 SURFACE HT29201221/Pd-L1 surface_WTCtrlBis.fcs
- Figure 6/6B/pd-l1 SURFACE HT29201221/Pd-L1 surface_WTIFNg10U bis.fcs
- Figure 6/6B/pd-l1 SURFACE HT29201221/Pd-L1 surface_WTIFNg200Ubis.fcs
- Figure 6/6B/pd-l1 SURFACE HT29201221/Pd-L1 surface_WTIFNg50U bis.fcs
- Figure 6/6C/
- Figure 6/6C/011220 sw480 Pd-l1/
- Figure 6/6C/011220 sw480 Pd-l1/PDl1APC N_cadPE_sw480 WT 10u.fcs
- Figure 6/6C/011220 sw480 Pd-l1/PDl1APC N_cadPE_SW480 WT 200u.fcs
- Figure 6/6C/011220 sw480 Pd-l1/PDl1APC N_cadPE_SW480 WT 50U.fcs
- Figure 6/6C/011220 sw480 Pd-l1/PDl1APC N-cadPE_sw480C004 200u.fcs
- Figure 6/6C/011220 sw480 Pd-l1/PDl1APC N-cadPE_sw480C004 50u.fcs
- Figure 6/6C/011220 sw480 Pd-l1/PDl1APC N-cadPE_sw480C004 CTRL.fcs
- Figure 6/6C/011220 sw480 Pd-l1/PDl1APC N-cadPE_sw480C00410u.fcs
- Figure 6/6C/011220 sw480 Pd-l1/PDl1APC N-cadPE_sw480wt CTRL BIS.fcs
- Figure 6/6C/011220 sw480 Pd-l1/PDl1APC N-cadPE_SW480WT ctrl.fcs
- Figure 6/6C/011220 sw480 Pd-l1/PDl1APC N-cadPE_sw480wt10U BIS.fcs
- Figure 6/6C/011220 sw480 Pd-l1/PDl1APC N-cadPE_sw480wt200U BIS.fcs
- Figure 6/6C/011220 sw480 Pd-l1/PDl1APC N-cadPE_sw480wt50U BIS.fcs
- Figure 6/6C/151220 SW480 pd-l1/
- Figure 6/6C/151220 SW480 pd-l1/PDl1APC_IGgAPC.fcs
- Figure 6/6C/151220 SW480 pd-l1/PDl1APC_SW480 WT 10U.fcs
- Figure 6/6C/151220 SW480 pd-l1/PDl1APC_SW480 WT 5u.fcs
- Figure 6/6C/151220 SW480 pd-l1/PDl1APC_SW480C004 10U.fcs
- Figure 6/6C/151220 SW480 pd-l1/PDl1APC_SW480C004 200U.fcs
- Figure 6/6C/151220 SW480 pd-l1/PDl1APC_SW480C004 50U.fcs
- Figure 6/6C/151220 SW480 pd-l1/PDl1APC_SW480C004 5U.fcs
- Figure 6/6C/151220 SW480 pd-l1/PDl1APC_SW480C004 ctrl.fcs
- Figure 6/6C/151220 SW480 pd-l1/PDl1APC_SW480WT 200U.fcs
- Figure 6/6C/151220 SW480 pd-l1/PDl1APC_SW480WT 50u.fcs
- Figure 6/6C/151220 SW480 pd-l1/PDl1APC_SW480WT ctrl.fcs
- Figure 6/6C/20220127sw480pdl1/
- Figure 6/6C/20220127sw480pdl1/Specimen_002_C04 10U IFN24h.fcs
- Figure 6/6C/20220127sw480pdl1/Specimen_002_C04 200U IFN24h.fcs
- Figure 6/6C/20220127sw480pdl1/Specimen_002_C04 50U IFN24h.fcs
- Figure 6/6C/20220127sw480pdl1/Specimen_002_C04 ctrl.fcs
- Figure 6/6C/20220127sw480pdl1/Specimen_002_WT 10 UIFN24h.fcs
- Figure 6/6C/20220127sw480pdl1/Specimen_002_WT 200 UIFN24h.fcs
- Figure 6/6C/20220127sw480pdl1/Specimen_002_WT 50 UIFN24h.fcs
- Figure 6/6C/20220127sw480pdl1/Specimen_002_WT ctrl_001.fcs
- Figure 6/6C/20220127sw480pdl1/Specimen_003_C04 10U IFN24h.fcs
- Figure 6/6C/20220127sw480pdl1/Specimen_003_C04 200U IFN24h.fcs
- Figure 6/6C/20220127sw480pdl1/Specimen_003_C04 50U IFN24h.fcs
- Figure 6/6C/20220127sw480pdl1/Specimen_003_C04 ctrl.fcs
- Figure 6/6C/20220127sw480pdl1/Specimen_003_WT 10 UIFN24h.fcs
- Figure 6/6C/20220127sw480pdl1/Specimen_003_WT 200 UIFN24h.fcs
- Figure 6/6C/20220127sw480pdl1/Specimen_003_WT 50 UIFN24h.fcs
- Figure 6/6C/20220127sw480pdl1/Specimen_003_WT ctrl_001.fcs
- Figure 6/6C/Cytometry PD-l1 analysis.xlsx
- Figure 6/6C/pd-l1 SURFACE HT2910122021/
- Figure 6/6C/pd-l1 SURFACE HT2910122021/Pd-L1 surface_C06Ctrl.fcs
- Figure 6/6C/pd-l1 SURFACE HT2910122021/Pd-L1 surface_C06Ctrlbis.fcs
- Figure 6/6C/pd-l1 SURFACE HT2910122021/Pd-L1 surface_C06IFN 10U.fcs
- Figure 6/6C/pd-l1 SURFACE HT2910122021/Pd-L1 surface_C06IFN 200U.fcs
- Figure 6/6C/pd-l1 SURFACE HT2910122021/Pd-L1 surface_C06IFN 50U.fcs
- Figure 6/6C/pd-l1 SURFACE HT2910122021/Pd-L1 surface_C06IFNg 50Ubis.fcs
- Figure 6/6C/pd-l1 SURFACE HT2910122021/Pd-L1 surface_C06IFNg10Ubis.fcs
- Figure 6/6C/pd-l1 SURFACE HT2910122021/Pd-L1 surface_C06IFNg200Ubis.fcs
- Figure 6/6C/pd-l1 SURFACE HT2910122021/Pd-L1 surface_IgG APC.fcs
- Figure 6/6C/pd-l1 SURFACE HT2910122021/Pd-L1 surface_IgG APC_001.fcs
- Figure 6/6C/pd-l1 SURFACE HT2910122021/Pd-L1 surface_WT 10U IFNg.fcs
- Figure 6/6C/pd-l1 SURFACE HT2910122021/Pd-L1 surface_WT 200U IFNg.fcs
- Figure 6/6C/pd-l1 SURFACE HT2910122021/Pd-L1 surface_WT 50U IFNg.fcs
- Figure 6/6C/pd-l1 SURFACE HT2910122021/Pd-L1 surface_WT Ctrl.fcs
- Figure 6/6C/pd-l1 SURFACE HT2910122021/Pd-L1 surface_WTCtrlBis.fcs
- Figure 6/6C/pd-l1 SURFACE HT2910122021/Pd-L1 surface_WTIFNg10U bis.fcs
- Figure 6/6C/pd-l1 SURFACE HT2910122021/Pd-L1 surface_WTIFNg200Ubis.fcs
- Figure 6/6C/pd-l1 SURFACE HT2910122021/Pd-L1 surface_WTIFNg50U bis.fcs
- Figure 6/6C/pd-l1 SURFACE HT29151221/
- Figure 6/6C/pd-l1 SURFACE HT29151221/Pd-L1 surface_C06Ctrl.fcs
- Figure 6/6C/pd-l1 SURFACE HT29151221/Pd-L1 surface_C06Ctrlbis.fcs
- Figure 6/6C/pd-l1 SURFACE HT29151221/Pd-L1 surface_C06IFN 10U.fcs
- Figure 6/6C/pd-l1 SURFACE HT29151221/Pd-L1 surface_C06IFN 200U.fcs
- Figure 6/6C/pd-l1 SURFACE HT29151221/Pd-L1 surface_C06IFN 50U.fcs
- Figure 6/6C/pd-l1 SURFACE HT29151221/Pd-L1 surface_C06IFNg 50Ubis.fcs
- Figure 6/6C/pd-l1 SURFACE HT29151221/Pd-L1 surface_C06IFNg10Ubis.fcs
- Figure 6/6C/pd-l1 SURFACE HT29151221/Pd-L1 surface_C06IFNg200Ubis.fcs
- Figure 6/6C/pd-l1 SURFACE HT29151221/Pd-L1 surface_IgG APC_001.fcs
- Figure 6/6C/pd-l1 SURFACE HT29151221/Pd-L1 surface_WT 10U IFNg.fcs
- Figure 6/6C/pd-l1 SURFACE HT29151221/Pd-L1 surface_WT 200U IFNg.fcs
- Figure 6/6C/pd-l1 SURFACE HT29151221/Pd-L1 surface_WT 50U IFNg.fcs
- Figure 6/6C/pd-l1 SURFACE HT29151221/Pd-L1 surface_WT Ctrl.fcs
- Figure 6/6C/pd-l1 SURFACE HT29151221/Pd-L1 surface_WTCtrlBis.fcs
- Figure 6/6C/pd-l1 SURFACE HT29151221/Pd-L1 surface_WTIFNg10U bis.fcs
- Figure 6/6C/pd-l1 SURFACE HT29151221/Pd-L1 surface_WTIFNg200Ubis.fcs
- Figure 6/6C/pd-l1 SURFACE HT29151221/Pd-L1 surface_WTIFNg50U bis.fcs
- Figure 6/6C/pd-l1 SURFACE HT29201221/
- Figure 6/6C/pd-l1 SURFACE HT29201221/Pd-L1 surface_C06Ctrl.fcs
- Figure 6/6C/pd-l1 SURFACE HT29201221/Pd-L1 surface_C06Ctrlbis.fcs
- Figure 6/6C/pd-l1 SURFACE HT29201221/Pd-L1 surface_C06IFN 10U.fcs
- Figure 6/6C/pd-l1 SURFACE HT29201221/Pd-L1 surface_C06IFN 200U.fcs
- Figure 6/6C/pd-l1 SURFACE HT29201221/Pd-L1 surface_C06IFN 50U.fcs
- Figure 6/6C/pd-l1 SURFACE HT29201221/Pd-L1 surface_C06IFNg 50Ubis.fcs
- Figure 6/6C/pd-l1 SURFACE HT29201221/Pd-L1 surface_C06IFNg10Ubis.fcs
- Figure 6/6C/pd-l1 SURFACE HT29201221/Pd-L1 surface_C06IFNg200Ubis.fcs
- Figure 6/6C/pd-l1 SURFACE HT29201221/Pd-L1 surface_IgG APC_001.fcs
- Figure 6/6C/pd-l1 SURFACE HT29201221/Pd-L1 surface_WT 10U.fcs
- Figure 6/6C/pd-l1 SURFACE HT29201221/Pd-L1 surface_WT 200U.fcs
- Figure 6/6C/pd-l1 SURFACE HT29201221/Pd-L1 surface_WT 50U.fcs
- Figure 6/6C/pd-l1 SURFACE HT29201221/Pd-L1 surface_WT ctrl.fcs
- Figure 6/6C/pd-l1 SURFACE HT29201221/Pd-L1 surface_WTCtrlBis.fcs
- Figure 6/6C/pd-l1 SURFACE HT29201221/Pd-L1 surface_WTIFNg10U bis.fcs
- Figure 6/6C/pd-l1 SURFACE HT29201221/Pd-L1 surface_WTIFNg200Ubis.fcs
- Figure 6/6C/pd-l1 SURFACE HT29201221/Pd-L1 surface_WTIFNg50U bis.fcs
- Figure 6/6D/
- Figure 6/6D/PDL1 after ShSTAT1.xlsx
- Figure 6/6D/STAT1 after shSTAT1.xlsx
