# Supplementary material for: CBX3 antagonizes IFNγ/STAT1/PD-L1 axis to modulate colon inflammation and CRC chemosensitivity
Source: EMBO Mol Med. 2024 Apr 29;16(6):10. doi: 10.1038/s44321-024-00066-6 (PMC11178889; doi:10.1038/s44321-024-00066-6)
Supplement: Supplementary file 8 — Source data Fig. 6 [file 44321_2024_66_MOESM8_ESM.zip › Figure 6/6A/3 IFN independent Pd L1 SW480.xlsx]

## Sheet: 3 IFN independent Pd L1 SW480
	SW480 WT				SW480 cbx3 KO
Ctrl	0.3	1	1	1	1.0815	1.6529	1.91189	4.25748
IFNγ10U	0.544511	0.666649	0.832199		4.28126	6.29846	3.70635
IFNγ50U	0.593794	0.861546	0.820742		5.23444	7.21	3.36359
IFNγ200U	0.561763	0.843816	0.882703		11.9012	11.0425	5.59834
