# Supplementary material for: CBX3 antagonizes IFNγ/STAT1/PD-L1 axis to modulate colon inflammation and CRC chemosensitivity
Source: EMBO Mol Med. 2024 Apr 29;16(6):10. doi: 10.1038/s44321-024-00066-6 (PMC11178889; doi:10.1038/s44321-024-00066-6)
Supplement: Supplementary file 8 — Source data Fig. 6 [file 44321_2024_66_MOESM8_ESM.zip › Figure 6/6A/3 independent PD-L1 HT29.xlsx]

## Sheet: 3 independent PD-L1 HT29
	HT29WT				HT29 Cbx3 KO
Ctrl	0.333333	1	1	1	1.03171	1.13288	1.34257	7.21
IFNγ 10U	0.515855	1.10191	1.01396		10.6667	3.06312	2.16595
IFNγ 50U	0.643958	1.02811	1.12896		18.7009	18.8959	12.3805
IFNγ 200U	0.605013	0.982821	0.547147		27.1906	38.9891	24.0006
