# Supplementary material for: CBX3 antagonizes IFNγ/STAT1/PD-L1 axis to modulate colon inflammation and CRC chemosensitivity
Source: EMBO Mol Med. 2024 Apr 29;16(6):10. doi: 10.1038/s44321-024-00066-6 (PMC11178889; doi:10.1038/s44321-024-00066-6)
Supplement: Supplementary file 8 — Source data Fig. 6 [file 44321_2024_66_MOESM8_ESM.zip › Figure 6/6C/Cytometry PD-l1 analysis.xlsx]

## Sheet: Feuil1
HT29
	le15 Dec	le 15 Dec bis	le 10Dec	le 10Dec bis	le20/12	le20/12 bis	mean	t-test
/F:/facs/pd-l1 SURFACE/Pd-L1 surface_WT Ctrl.fcs	1	0.960114	1	1.09211	1.03536	1	1.0146
/F:/facs/pd-l1 SURFACE/Pd-L1 surface_WT 10U IFNg.fcs	1.95157	1.88319	1.75439	1.68421	1.1336	1.09037	1.58289	0.0159297
/F:/facs/pd-l1 SURFACE/Pd-L1 surface_WT 50U IFNg.fcs	2.37037	2.28205	1.31579	1.34649	1.16896	1.16503	1.60812	0.0559953
/F:/facs/pd-l1 SURFACE/Pd-L1 surface_WT 200U IFNg.fcs	1.83191	1.81481	1.30263	1.3114	1.18075	1.14735	1.43148	0.0285949
/F:/facs/pd-l1 SURFACE/Pd-L1 surface_C06Ctrl.fcs	2.32764	2.23077	1.41667	1.39474	1.15324	1.12181	1.60748
/F:/facs/pd-l1 SURFACE/Pd-L1 surface_C06IFN 10U.fcs	3.79202	3.68091	8.69737	8.46053	3.16306	3.00786	5.13363	0.02852
/F:/facs/pd-l1 SURFACE/Pd-L1 surface_C06IFN 50U.fcs	5.8661	5.76353	9.16228	9.00877	5.37132	5.01179	6.6973	0.00163582
/F:/facs/pd-l1 SURFACE/Pd-L1 surface_C06IFN 200U.fcs	8.56695	8.21937	13.75	13.3553	5.88605	5.47151	9.20819	0.00353252
/F:/facs/pd-l1 SURFACE/Pd-L1 surface_C08ctrl.fcs	2.41595	2.31624	1.60965	1.60526	1.65619	1.61297	1.86938
/F:/facs/pd-l1 SURFACE/Pd-L1 surface_C08IFN10U.fcs	2.66382	2.52991	1.70614	1.66228	2.4224	2.46365	2.24137	0.0465294
/F:/facs/pd-l1 SURFACE/Pd-L1 surface_C08IFN50U.fcs	2.45869	2.34473	1.44298	1.43421	2.31238	2.2613	2.04238	0.318178
/F:/facs/pd-l1 SURFACE/Pd-L1 surface_C08IFN200U.fcs	2.58405	2.46724	2.5614	2.14912	1.85658	1.89391	2.25205	0.0306318
SW480	2020-12-01	2020-12-15	27012022 N1	27012022 N2	27012022 N3	mean	t-test
WT 0U	1	1	1	1	1	1	0.020025
WT10U	1.19084	1.53499	1.25373	1.23265	1.17432	1.22023	0.138395
WT50U	1.18321	1.03195	1.43881	1.2898	1.26242	1.33034
WT200U	1.14249	2.27028	1.60597	1.41633	1.15276	1.39169
KO C04 0U	2.11705	1.12018	1.47463	2.04082	1.69166	1.7357
KO C04 10U	7.12468	2.10243	1.92537	2.46122	2.19025	2.19228
KO C04 50U	8.08397	4.18813	2.16119	2.88163	2.27929	2.4407
KO C04 200U	9.91094	4.55477	2.62985	3.74286	2.93908	3.10393
KO C06 0U	1.56489	0.975659	1.72836	2.17959	1.37769	1.76188
KO C06 10U	2.31807	0.984787	1.68657	2.45306	1.43674	1.85879
KO C06 50U	2.82443	1.54564	2.23881	3.15102	1.86973	2.41985
KO C06 200U	3.8855	1.80325	2.98507	3.81224	2.33833	3.04522
	0.8
	0.952672
	0.946565
	0.913995
	1.69364
	5.69975
	6.46718
	7.92875
	1.25191
	1.85445
	2.25954
	3.1084
