# Supplementary material for: CBX3 antagonizes IFNγ/STAT1/PD-L1 axis to modulate colon inflammation and CRC chemosensitivity
Source: EMBO Mol Med. 2024 Apr 29;16(6):10. doi: 10.1038/s44321-024-00066-6 (PMC11178889; doi:10.1038/s44321-024-00066-6)
Supplement: Supplementary file 8 — Source data Fig. 6 [file 44321_2024_66_MOESM8_ESM.zip › Figure 6/6D/PDL1 after ShSTAT1.xlsx]

## Sheet: PDL1 after ShSTAT1
	HT29 ShScr				HT29 ShScr IFNγ				HT29 ShSTAT1					HT29 ShSTAT1IFNγ
PD-L1	1.1	0.9	1	1	1.15697	1.24545	1.07468	1.26212	0.343531	0.413596	0.465314	0.253621	0.396285	1.0251	0.517189	0.605816
