# Supplementary material for: CBX3 antagonizes IFNγ/STAT1/PD-L1 axis to modulate colon inflammation and CRC chemosensitivity
Source: EMBO Mol Med. 2024 Apr 29;16(6):10. doi: 10.1038/s44321-024-00066-6 (PMC11178889; doi:10.1038/s44321-024-00066-6)
Supplement: Supplementary file 8 — Source data Fig. 6 [file 44321_2024_66_MOESM8_ESM.zip › Figure 6/6D/STAT1 after shSTAT1.xlsx]

## Sheet: STAT1 after shSTAT1
	HT29 ShScr				HT29 ShScr IFNγ					HT29 ShSTAT1				HT29 ShSTAT1 IFNγ
stat1	0.9	1.1	1	1	1.15487	1.11272	1.0499	1.13921	1.25148	0.381537	0.203979	0.247976	0.514202	0.664759	0.590444	0.655576
