# Supplementary material for: CBX3 antagonizes IFNγ/STAT1/PD-L1 axis to modulate colon inflammation and CRC chemosensitivity
Source: EMBO Mol Med. 2024 Apr 29;16(6):10. doi: 10.1038/s44321-024-00066-6 (PMC11178889; doi:10.1038/s44321-024-00066-6)
Supplement: Supplementary file 9 — Source data Fig. 7 [file 44321_2024_66_MOESM9_ESM.zip]

Archive with 9 entries (6 files):
- Figure 7/7B/
- Figure 7/7B/Cbx3ChIP.xlsx
- Figure 7/7B/standalize enrichment 51235 WT.xlsx
- Figure 7/7C/
- Figure 7/7C/Cbx3CHIP.xlsx
- Figure 7/7C/standalize enrichment 51236 WT.xlsx
- Figure 7/7E/
- Figure 7/7E/Cbx3CHIP 91126.xlsx
- Figure 7/7E/standalize enrichment 91126 WT.xlsx
