# Supplementary material for: CBX3 antagonizes IFNγ/STAT1/PD-L1 axis to modulate colon inflammation and CRC chemosensitivity
Source: EMBO Mol Med. 2024 Apr 29;16(6):10. doi: 10.1038/s44321-024-00066-6 (PMC11178889; doi:10.1038/s44321-024-00066-6)
Supplement: Supplementary file 9 — Source data Fig. 7 [file 44321_2024_66_MOESM9_ESM.zip › Figure 7/7B/Cbx3ChIP.xlsx]

## Sheet: Cbx3CHIP
Input%	HP1γ			IgG
Ctrl	0.83045	1.37265	1.29159	0.0878975	0.0610851	0.0279237
IFNγ	0.40668	0.432858	0.363019	0.0792176	0.0548626	0.0146259
