# Supplementary material for: CBX3 antagonizes IFNγ/STAT1/PD-L1 axis to modulate colon inflammation and CRC chemosensitivity
Source: EMBO Mol Med. 2024 Apr 29;16(6):10. doi: 10.1038/s44321-024-00066-6 (PMC11178889; doi:10.1038/s44321-024-00066-6)
Supplement: Supplementary file 9 — Source data Fig. 7 [file 44321_2024_66_MOESM9_ESM.zip › Figure 7/7B/standalize enrichment 51235 WT.xlsx]

## Sheet: standalize enrichment 51235 WT
	WT Ctrl			WT IFNγ
peak 51235	1.04977	1.02141	1.00553	0.570412	0.35863	0.53957
