# Supplementary material for: CBX3 antagonizes IFNγ/STAT1/PD-L1 axis to modulate colon inflammation and CRC chemosensitivity
Source: EMBO Mol Med. 2024 Apr 29;16(6):10. doi: 10.1038/s44321-024-00066-6 (PMC11178889; doi:10.1038/s44321-024-00066-6)
Supplement: Supplementary file 9 — Source data Fig. 7 [file 44321_2024_66_MOESM9_ESM.zip › Figure 7/7C/Cbx3CHIP.xlsx]

## Sheet: Cbx3CHIP
	HP1γ			IgG
Ctrl	1.53361	1.83015	1.76355	0.135553	0.128689	0.0952545
IFNγ	0.505901	0.733041	0.625987	0.0684848	0.116788	0.0457227
