# Supplementary material for: CBX3 antagonizes IFNγ/STAT1/PD-L1 axis to modulate colon inflammation and CRC chemosensitivity
Source: EMBO Mol Med. 2024 Apr 29;16(6):10. doi: 10.1038/s44321-024-00066-6 (PMC11178889; doi:10.1038/s44321-024-00066-6)
Supplement: Supplementary file 9 — Source data Fig. 7 [file 44321_2024_66_MOESM9_ESM.zip › Figure 7/7C/standalize enrichment 51236 WT.xlsx]

## Sheet: standalize enrichment 51236 WT
	WT Ctrl			WT IFNγ
peak 51236	1.02852	1.01582	0.974428	0.671551	0.448334	0.720576
