# Supplementary material for: CBX3 antagonizes IFNγ/STAT1/PD-L1 axis to modulate colon inflammation and CRC chemosensitivity
Source: EMBO Mol Med. 2024 Apr 29;16(6):10. doi: 10.1038/s44321-024-00066-6 (PMC11178889; doi:10.1038/s44321-024-00066-6)
Supplement: Supplementary file 9 — Source data Fig. 7 [file 44321_2024_66_MOESM9_ESM.zip › Figure 7/7E/Cbx3CHIP 91126.xlsx]

## Sheet: Cbx3 91126
	HP1γ	HP1γ	HP1γ	IgG	IgG	IgG
Ctrl	1.23282	2.22216	1.42696	0.126041	0.126479	0.102473
IFNγ	0.429868	0.676877	0.458991	0.0872903	0.120071	0.102293
