# Supplementary material for: CBX3 antagonizes IFNγ/STAT1/PD-L1 axis to modulate colon inflammation and CRC chemosensitivity
Source: EMBO Mol Med. 2024 Apr 29;16(6):10. doi: 10.1038/s44321-024-00066-6 (PMC11178889; doi:10.1038/s44321-024-00066-6)
Supplement: Supplementary file 9 — Source data Fig. 7 [file 44321_2024_66_MOESM9_ESM.zip › Figure 7/7E/standalize enrichment 91126 WT.xlsx]

## Sheet: standalize enrichment 91126 WT
	WT Ctrl			WT IFNγ
peak 91126	0.978112	1.0335	0.99466	0.492458	0.331605	0.320503
