# Supplementary material for: CBX3 antagonizes IFNγ/STAT1/PD-L1 axis to modulate colon inflammation and CRC chemosensitivity
Source: EMBO Mol Med. 2024 Apr 29;16(6):10. doi: 10.1038/s44321-024-00066-6 (PMC11178889; doi:10.1038/s44321-024-00066-6)
Supplement: Supplementary file 10 — Source data Fig. 8 [file 44321_2024_66_MOESM10_ESM.zip]

Archive with 2 entries (1 files):
- Figure 8/8E/
- Figure 8/8E/TCGACOADsurvivalDATAcomboSTAT1CD274CBX3.xlsx
