# Supplementary material for: CBX3 antagonizes IFNγ/STAT1/PD-L1 axis to modulate colon inflammation and CRC chemosensitivity
Source: EMBO Mol Med. 2024 Apr 29;16(6):10. doi: 10.1038/s44321-024-00066-6 (PMC11178889; doi:10.1038/s44321-024-00066-6)
Supplement: Supplementary file 11 — Source data Fig. 9 [file 44321_2024_66_MOESM11_ESM.zip]

Archive with 29 entries (18 files):
- Figure 9/9A/
- Figure 9/9A/IFNg ctrl count HT29.xlsx
- Figure 9/9B/
- Figure 9/9B/IFNg ctrl count SW480.xlsx
- Figure 9/9C/
- Figure 9/9C/count HT29.xlsx
- Figure 9/9D/
- Figure 9/9D/count SW480.xlsx
- Figure 9/9E/
- Figure 9/9E/5FU ratioHT29.xlsx
- Figure 9/9E/irinotecan ratio HT29.xlsx
- Figure 9/9F/
- Figure 9/9F/5FU ratio SW480.xlsx
- Figure 9/9F/irinotecan ratio SW480.xlsx
- Figure 9/9G/
- Figure 9/9G/MC38 WT KO Actin beta.tif
- Figure 9/9G/MC38 WT KO HP1gamma.tif
- Figure 9/9G/MC38 WT KO STAT1.tif
- Figure 9/9G/resume.tif
- Figure 9/9H/
- Figure 9/9H/in vitro MTT MC38.xlsx
- Figure 9/9I/
- Figure 9/9I/MC38 Tumors (2).jpg
- Figure 9/9I/MC38 tumors(1).jpg
- Figure 9/9I/MC38 tumors.tif
- Figure 9/9J/
- Figure 9/9J/MC38 tumor weight.xlsx
- Figure 9/9K/
- Figure 9/9K/MC38 tumor Volume.xlsx
