# Supplementary material for: CBX3 antagonizes IFNγ/STAT1/PD-L1 axis to modulate colon inflammation and CRC chemosensitivity
Source: EMBO Mol Med. 2024 Apr 29;16(6):10. doi: 10.1038/s44321-024-00066-6 (PMC11178889; doi:10.1038/s44321-024-00066-6)
Supplement: Supplementary file 11 — Source data Fig. 9 [file 44321_2024_66_MOESM11_ESM.zip › Figure 9/9A/IFNg ctrl count HT29.xlsx]

## Sheet: IFNg ctrl count HT29
treatment	HT29 WT							HT29 Cbx3 KO
ctrl	1	1	1	1	1	1	1	1.68444	1.94595	1.28292	2.28264	1.66228
IFNγ	0.88	0.843243	0.88	0.843243	0.870443	1.05819	0.877193	0.782222	0.834234	0.825098	0.748127	0.79386
