# Supplementary material for: CBX3 antagonizes IFNγ/STAT1/PD-L1 axis to modulate colon inflammation and CRC chemosensitivity
Source: EMBO Mol Med. 2024 Apr 29;16(6):10. doi: 10.1038/s44321-024-00066-6 (PMC11178889; doi:10.1038/s44321-024-00066-6)
Supplement: Supplementary file 11 — Source data Fig. 9 [file 44321_2024_66_MOESM11_ESM.zip › Figure 9/9B/IFNg ctrl count SW480.xlsx]

## Sheet: IFNg ctrl count SW480
treatment	SW480 WT					SW480 Cbx3 KO
ctrl	1	1	1	1	1	1.11446	1.23862	0.92521	0.76447	1.10891
IFNγ	0.905622	1.06907	0.797909	0.875799	0.932673	1.25502	1.20565	0.738233	0.669522	1.24752
