# Supplementary material for: CBX3 antagonizes IFNγ/STAT1/PD-L1 axis to modulate colon inflammation and CRC chemosensitivity
Source: EMBO Mol Med. 2024 Apr 29;16(6):10. doi: 10.1038/s44321-024-00066-6 (PMC11178889; doi:10.1038/s44321-024-00066-6)
Supplement: Supplementary file 11 — Source data Fig. 9 [file 44321_2024_66_MOESM11_ESM.zip › Figure 9/9C/count HT29.xlsx]

## Sheet: count HT29
treatment	HT29 WT				HT29 CBX3 KO
5-FU	30.4889	28.4685	32.8406	23.362	24.5646	22.2222	29.3317	21.887
IFNγ+5-FU	21.7778	25.4955	33.3768	19.0855	17.5198	15.6481	17.0567	8.7576
Irinotecan	23.7333	23.6036	21.6957	10.6729	16.6755	10.5556	23.7961	6.5717
IFNγ+Irinotecan	23.4667	23.6036	18.7971	10.0755	6.4644	4.037	5.8956	1.0266
