# Supplementary material for: CBX3 antagonizes IFNγ/STAT1/PD-L1 axis to modulate colon inflammation and CRC chemosensitivity
Source: EMBO Mol Med. 2024 Apr 29;16(6):10. doi: 10.1038/s44321-024-00066-6 (PMC11178889; doi:10.1038/s44321-024-00066-6)
Supplement: Supplementary file 11 — Source data Fig. 9 [file 44321_2024_66_MOESM11_ESM.zip › Figure 9/9D/count SW480.xlsx]

## Sheet: count SW480
treatment	SW480 WT				SW480 CBX3 KO
5-FU	36.0442	32.4961	25.2125	35.9933	19.6396	16.8568	13.0883	17.1724
IFNγ+5-FU	31.1245	25.5887	31.2056	33.836	4.4144	6.6667	7.0689	8.723
Irinotecan	32.2289	31.3972	29.2021	19.7068	26.036	26.8695	28.5711	20.2567
IFNγ+Irinotecan	27.3092	27.6295	28.6067	21.538	19.6396	19.0114	27.1284	17.7977
