# Supplementary material for: CBX3 antagonizes IFNγ/STAT1/PD-L1 axis to modulate colon inflammation and CRC chemosensitivity
Source: EMBO Mol Med. 2024 Apr 29;16(6):10. doi: 10.1038/s44321-024-00066-6 (PMC11178889; doi:10.1038/s44321-024-00066-6)
Supplement: Supplementary file 11 — Source data Fig. 9 [file 44321_2024_66_MOESM11_ESM.zip › Figure 9/9E/5FU ratioHT29.xlsx]

## Sheet: 5FU ratioHT29
treatment	HT29 WT				HT29 CBX3 KO
IFNγ+5-FU	0.714286	0.89557	1.01633	0.816949	0.713212	0.704167	0.581511	0.400128
