# Supplementary material for: CBX3 antagonizes IFNγ/STAT1/PD-L1 axis to modulate colon inflammation and CRC chemosensitivity
Source: EMBO Mol Med. 2024 Apr 29;16(6):10. doi: 10.1038/s44321-024-00066-6 (PMC11178889; doi:10.1038/s44321-024-00066-6)
Supplement: Supplementary file 11 — Source data Fig. 9 [file 44321_2024_66_MOESM11_ESM.zip › Figure 9/9E/irinotecan ratio HT29.xlsx]

## Sheet: irinotecan ratio HT29
treatment		HT29 WT				HT29 CBX3 KO
IFNγ+Irinotecan		0.988764	1	0.866399	0.944031	0.387658	0.382456	0.247754	0.156217
