# Supplementary material for: CBX3 antagonizes IFNγ/STAT1/PD-L1 axis to modulate colon inflammation and CRC chemosensitivity
Source: EMBO Mol Med. 2024 Apr 29;16(6):10. doi: 10.1038/s44321-024-00066-6 (PMC11178889; doi:10.1038/s44321-024-00066-6)
Supplement: Supplementary file 11 — Source data Fig. 9 [file 44321_2024_66_MOESM11_ESM.zip › Figure 9/9F/5FU ratio SW480.xlsx]

## Sheet: 5FU ratio SW480
treatment	SW480 WT				SW480 CBX3 KO
IFNγ+5-FU	0.86351	0.78744	1.2377	0.940064	0.224771	0.395489	0.540092	0.507968
