# Supplementary material for: CBX3 antagonizes IFNγ/STAT1/PD-L1 axis to modulate colon inflammation and CRC chemosensitivity
Source: EMBO Mol Med. 2024 Apr 29;16(6):10. doi: 10.1038/s44321-024-00066-6 (PMC11178889; doi:10.1038/s44321-024-00066-6)
Supplement: Supplementary file 11 — Source data Fig. 9 [file 44321_2024_66_MOESM11_ESM.zip › Figure 9/9H/in vitro MTT MC38.xlsx]

## Sheet: in vitro MTT MC38
	MC38 WT							MC38 Cbx3KO
ctrl	0.888956	0.627794	1.38115	1.03293	0.768419	1.30079	0.908521	0.948249	1.11239	1.00261	0.813382
IFNγ	0.832036	1.00949	1.34097	1.16351	1.29744	1.33092	1.04862	0.951385	0.871929	1.11239	1.00261	0.813382
5-FU	0.503909	0.441967	0.457034	0.513954	0.467078	0.473775	0.473602	0.467329	0.526921	0.488238	0.434919	0.452692
IFNγ+5-FU	0.413507	0.416855	0.40681	0.388395	0.401788	0.361609	0.353372	0.311553	0.346053	0.283325	0.307371	0.312598
