# Supplementary material for: CBX3 antagonizes IFNγ/STAT1/PD-L1 axis to modulate colon inflammation and CRC chemosensitivity
Source: EMBO Mol Med. 2024 Apr 29;16(6):10. doi: 10.1038/s44321-024-00066-6 (PMC11178889; doi:10.1038/s44321-024-00066-6)
Supplement: Supplementary file 11 — Source data Fig. 9 [file 44321_2024_66_MOESM11_ESM.zip › Figure 9/9J/MC38 tumor weight.xlsx]

## Sheet: MC38 tumor reverse
WT Ctrl	Cbx3 KO Ctrl	WT 5-FU	Cbx3 KO 5FU	WT 5FU+IFNγ	Cbx3 KO 5FU+IFNγ
1.3304	2.0734	1.475	0.582	0.9309	0.4092
1.453	1.216	0.9751	0.95964	0.978	0.7577
1.81	1.1831	0.8069	0.61884	1.0776	0.6512
1.517	1.2923	0.9961	0.57972	1.1061	0.7908
2.3738	2.4573	0.7705	0.97476	1.2458	0.7848
1.2455	2.3421	1.5429	1.55508	1.225	0.3461
		1.8563
