# Supplementary material for: CBX3 antagonizes IFNγ/STAT1/PD-L1 axis to modulate colon inflammation and CRC chemosensitivity
Source: EMBO Mol Med. 2024 Apr 29;16(6):10. doi: 10.1038/s44321-024-00066-6 (PMC11178889; doi:10.1038/s44321-024-00066-6)
Supplement: Supplementary file 11 — Source data Fig. 9 [file 44321_2024_66_MOESM11_ESM.zip › Figure 9/9K/MC38 tumor Volume.xlsx]

## Sheet: MC38 Volume1 with poids index Y
	MC38 WT Ctrl					MC38 WT 5-FU					MC38 WT IFNγ+5-FU								MC38 KO Ctrl					MC38 KO 5-FU						MC38 KO IFNγ+5-FU
D6	170.125	133.657	154.481	122.059	166.935	46.3476	38.0227	40.1259	63.629	75.1512	171.64	146.659	121.745	128.239	155.741	95.6955	40.4726	67.2405	194.429	155.169	177.603	161.423	153.586	29.8098	41.8882	58.3411	67.3023	219.636	35.2503	213.492	185.768	111.195	96.9055	142.92	63.629	57.9635	73.8379
D8	151.283	137.664	141.452	136.037	126.694	103.115	103.186	115.252	196.248	362.914	71.922	182.266	89.0875	177.681	120.659	104.108	106.794	82.0247	165.934	100.119	162.48	135.698	224.557	65.9311	116.095	74.792	120.943	332.783	68.8319	74.792	108.829	62.5745	82.073	104.437	76.7667	63.2852	92.5407
D10	243.156	259.862	315.375	199.752	284.614	269.518	233.716	316.879	322.942	693.066	120.56	212.474	128.295	283.707	127.243	349.892	146.411	121.745	185.692	162.23	241.128	317.971	341.978	490.584	243.177	137.977	108.153	473.268	147.186	119.919	110.131	160.685	165.934	193.59	83.8498	59.3299	93.8608
D13	415.017	391.67	542.626	364.192	463.88	315.101	295.61	433.259	276.12	699.092	146.424	191.546	299.353	352.629	183.969	515.845	137.977	279.368	401.867	287.008	410.097	354.083	456.09	179.902	481.489	233.89	292.362	545.65	257.058	157.595	146.78	174.301	152.028	146.876	108.153	112.171	148.614
D15	615.546	445.16	730.729	490.167	503.049	302.83	450.084	491.171	507.641	824.62	350.533	241.042	505.915	590.234	503.049	208.419	298.967	292.111	632.384	378.537	497.747	479.086	537.924	299.801	371.693	207.616	283.348	610.391	266.374	152.587	97.4395	123.037	115.927	206.914	148.614	125.149	178.528
D17	969.357	858.227	1039.55	896.249	683.174	452.257	667.461	563.34	610.349	1144.14	544.242	523.389	569.567	551.907	382.956	585.202	424.846	452.744	1144.7	602.541	657.708	962.807	1089.05	354.589	648.245	371.198	435.318	692.77	360.273	246.775	231.387	200.856	246.961	309.228	203.445	149.163	254.978
D20	1369.16	1279.46	1055.56	1537.14	1121.29	550.069	864.812	727.863	833.232	1477.31	671.898	647.785	794.928	678.709	726.403	800.954	521.593	580.483	1825.09	1235.85	1051.08	1179.09	1762.08	524.514	963.508	550.069	721.397	1539.51	420.229	292.239	309.228	244.432	275.212	403.258	348.541	190.12	363.828
D22	1627.88	1479.37	1476.13	1594.85	1714.32	1116.81	1244.76	1307.26	1091.79	1543.34	735.048	790.942	866.031	837.274	861.933	1042.61	1064.16	896.129	2143.76	1361.62	1536.7	1746.87	2265.17	700.294	1200.02	851.177	864.531	1471.91	864.332	292.239	403.374	351.982	276.284	467.71	289.697	273.965	407.864
